# Supplementary material for: Men’s and women’s endorsement of hegemonic masculinity and responses to COVID-19
Source: J Health Psychol. 2022 Mar 11;28(3):251–66. doi: 10.1177/13591053221081905 (PMC9982413; doi:10.1177/13591053221081905)
Supplement: sj-sps-12-hpq-10.1177_13591053221081905 – for Men’s and women’s endorsement of hegemonic masculinity and responses to COVID-19 [file sj-sps-12-hpq-10.1177_13591053221081905.sps]

* Encoding: UTF-8.

**Study 2b Syntax**

*No participants meet exclusion criteria 

***Variable Creation***

**Male Role Norms**

RECODE Tough_8 Fem_6 (1=7) (2=6) (3=5) (4=4) (5=3) (6=2) (7=1) INTO Tough_8_Recode Fem_6_Recode.
EXECUTE.

COMPUTE MRN=(Power_1 + Power_2 + Power_3 + Power_4 + Power_5 + Power_6 + Power_7 + Power_8 + 
    Power_9  + Power_10 + Power_11 + Tough_1 + Tough_2 + Tough_3 + Tough_4 + Tough_5 + Tough_6 + 
    Tough_7 + Tough_8_Recode + Fem_1 + Fem_2 + Fem_3 + Fem_4 + Fem_5 + Fem_6_Recode + Fem_7)/26.
EXECUTE.

COMPUTE Power=(Power_1 + Power_2 + Power_3 + Power_4 + Power_5 + Power_6 + Power_7 + Power_8 + 
    Power_9  + Power_10 + Power_11)/11.
EXECUTE.

COMPUTE Tough=(Tough_1 + Tough_2 + Tough_3 + Tough_4 + Tough_5 + Tough_6 + 
    Tough_7 + Tough_8_Recode)/8.
EXECUTE.

COMPUTE Fem=(Fem_1 + Fem_2 + Fem_3 + Fem_4 + Fem_5 + Fem_6_Recode + Fem_7)/7.
EXECUTE. 

RELIABILITY
  /VARIABLES=Power_1 Power_2 Power_3 Power_4 Power_5 Power_6 Power_7 Power_8 Power_9 Power_10 
    Power_11 Tough_1 Tough_2 Tough_3 Tough_4 Tough_5 Tough_6 Tough_7 Tough_8_Recode Fem_1 Fem_2 Fem_3 
    Fem_4 Fem_5 Fem_6_Recode Fem_7
  /SCALE('ALL VARIABLES') ALL
  /MODEL=ALPHA.

**Risk During COVID-19*
    
*Note, we removed the 3 "help-based" items from Studies 2a and 2b

RECODE Risk1 Risk3 Risk4 Risk8 Risk11 (1=7) (2=6) (3=5) (4=4) (5=3) (6=2) (7=1) INTO Risk1_R Risk3_R Risk4_R Risk8_R Risk11_R. 
EXECUTE.

RELIABILITY
  /VARIABLES=Risk1_R Risk2 Risk3_R Risk4_R Risk5 Risk6 Risk7 Risk8_R Risk9 Risk10 Risk11_R Risk12 Risk16 Risk17 Risk18
  /SCALE('ALL VARIABLES') ALL
  /MODEL=ALPHA.

COMPUTE Risk_Rules = (Risk1_R + Risk2 + Risk3_R + Risk4_R + Risk5 + Risk6 + Risk7 + Risk8_R + Risk9 + Risk10 + Risk11_R + Risk12 + Risk16 + Risk17 + Risk18)/15. 

**Coronavirus Concern**

RECODE Concern3 (1=7) (2=6) (3=5) (4=4) (5=3) (6=2) (7=1) INTO Concern3_R.
EXECUTE. 

RELIABILITY
  /VARIABLES=Concern1 Concern2 Concern3_R Concern4 Concern5 Concern6
  /SCALE('ALL VARIABLES') ALL
  /MODEL=ALPHA
  /SUMMARY=TOTAL.

COMPUTE Concern_Tot=mean(concern1, Concern2, Concern3_R, Concern4, Concern5, Concern6).

**Financial 

RECODE Finance3 (1=7) (2=6) (3=5) (4=4) (5=3) (6=2) (7=1) INTO Finance3_R. 
EXECUTE. 

RELIABILITY
  /VARIABLES=Finance1 Finance2 Finance3_R
  /SCALE('ALL VARIABLES') ALL
  /MODEL=ALPHA
  /SUMMARY=TOTAL.

COMPUTE Finance_Tot=mean(Finance1, Finance2, Finance3_R). 

*Resources

*Note. We removed the resource items from Studies 2a and 2b

*Psychology

RECODE Psychology3 (1=7) (2=6) (3=5) (4=4) (5=3) (6=2) (7=1) INTO Psychology3_R.
EXECUTE. 

RELIABILITY
  /VARIABLES=Psychology1 Psychology2 Psychology3_R
  /SCALE('ALL VARIABLES') ALL
  /MODEL=ALPHA
  /SUMMARY=TOTAL.

COMPUTE Psychology_Tot=mean(Psychology1, Psychology2, Psychology3_R). 

*Mandates
    
RELIABILITY
  /VARIABLES=Mandate1 Mandate2 Mandate3 Mandate4 Mandate5 Mandate6 
  /SCALE('ALL VARIABLES') ALL
  /MODEL=ALPHA
  /SUMMARY=TOTAL.

COMPUTE Mandate_Tot=mean(Mandate1, Mandate2, Mandate3, Mandate4, Mandate5, Mandate6).

*Conspiracy
    
 RELIABILITY
  /VARIABLES=Conspiracy1 Conspiracy2 Conspiracy3 Conspiracy4 Conspiracy5 Conspiracy6 Conspiracy7 Conspiracy8 Conspiracy9
  /SCALE('ALL VARIABLES') ALL
  /MODEL=ALPHA
  /SUMMARY=TOTAL.

COMPUTE Conspiracy_Tot=mean(Conspiracy1, Conspiracy2, Conspiracy3, Conspiracy4, Conspiracy5, Conspiracy6, Conspiracy7, Conspiracy8, Conspiracy9).

*National Identity
    
 RELIABILITY
  /VARIABLES=National1 National2
  /SCALE('ALL VARIABLES') ALL
  /MODEL=ALPHA
  /SUMMARY=TOTAL.

COMPUTE National_Tot=mean(National1, National2).

**Political Identity

CORRELATIONS
  /VARIABLES=PParty PIdeology
  /PRINT=TWOTAIL NOSIG FULL
  /MISSING=PAIRWISE.

**Descriptives and Frequencies**

FREQUENCIES VARIABLES=PParty PIdeology SES Education Gender Race Age MRN Finance_Tot Psychology_Tot Mandate_Tot Conspiracy_Tot National_Tot
  /STATISTICS=STDDEV MINIMUM MAXIMUM MEAN
  /ORDER=ANALYSIS.

**Contrast Codes and Mean Centering**

IF (Gender=1) GenderCC=1.
IF (Gender=2) GenderCC=-1.

IF (Race=1) RaceCC=1.
IF (Race>=2) RaceCC=-1.

COMPUTE Party0=PParty-2.86.
COMPUTE Ideology0=PIdeology-3.82.
COMPUTE SES0=SES-2.73.
COMPUTE MRN0=MRN-3.30.
COMPUTE National0=National_Tot-5.73.

**Interactions**

COMPUTE MRN0xRace=MRN0 * RaceCC.
COMPUTE MRN0xSES0=MRN0 * SES0.
COMPUTE MRN0xGender=MRN0 * GenderCC.
COMPUTE MRN0xParty0=MRN0 * Party0.
COMPUTE MRN0xIdeology0=MRN0*Ideology0.
COMPUTE MRN0xNational0=MRN0*National0.

**Regression Analyses**
    
**Including PParty
    
REGRESSION
  /MISSING LISTWISE
  /STATISTICS COEFF OUTS R ANOVA CHANGE ZPP
  /CRITERIA=PIN(.05) POUT(.10)
  /NOORIGIN 
  /DEPENDENT Concern_Tot
  /METHOD=ENTER Party0
  /METHOD=ENTER GenderCC RaceCC SES0
  /METHOD=ENTER MRN0
  /METHOD=ENTER MRN0xRace MRN0xSES0 MRN0xGender MRN0xParty0.

REGRESSION
  /MISSING LISTWISE
  /STATISTICS COEFF OUTS R ANOVA CHANGE ZPP
  /CRITERIA=PIN(.05) POUT(.10)
  /NOORIGIN 
  /DEPENDENT Finance_Tot
  /METHOD=ENTER Party0
  /METHOD=ENTER GenderCC RaceCC SES0
  /METHOD=ENTER MRN0
  /METHOD=ENTER MRN0xRace MRN0xSES0 MRN0xGender MRN0xParty0.

REGRESSION
  /MISSING LISTWISE
  /STATISTICS COEFF OUTS R ANOVA CHANGE ZPP
  /CRITERIA=PIN(.05) POUT(.10)
  /NOORIGIN 
  /DEPENDENT Psychology_Tot
  /METHOD=ENTER Party0
  /METHOD=ENTER GenderCC RaceCC SES0
  /METHOD=ENTER MRN0
  /METHOD=ENTER MRN0xRace MRN0xSES0 MRN0xGender MRN0xParty0.

REGRESSION
  /MISSING LISTWISE
  /STATISTICS COEFF OUTS R ANOVA CHANGE ZPP
  /CRITERIA=PIN(.05) POUT(.10)
  /NOORIGIN 
  /DEPENDENT Risk_Rules
  /METHOD=ENTER Party0
  /METHOD=ENTER GenderCC RaceCC SES0
  /METHOD=ENTER MRN0
  /METHOD=ENTER MRN0xRace MRN0xSES0 MRN0xGender MRN0xParty0.

REGRESSION
  /MISSING LISTWISE
  /STATISTICS COEFF OUTS R ANOVA CHANGE ZPP
  /CRITERIA=PIN(.05) POUT(.10)
  /NOORIGIN 
  /DEPENDENT Mandate_Tot
  /METHOD=ENTER Party0
  /METHOD=ENTER GenderCC RaceCC SES0
  /METHOD=ENTER MRN0
  /METHOD=ENTER MRN0xRace MRN0xSES0 MRN0xGender MRN0xParty0.

REGRESSION
  /MISSING LISTWISE
  /STATISTICS COEFF OUTS R ANOVA CHANGE ZPP
  /CRITERIA=PIN(.05) POUT(.10)
  /NOORIGIN 
  /DEPENDENT Conspiracy_Tot
  /METHOD=ENTER Party0
  /METHOD=ENTER GenderCC RaceCC SES0
  /METHOD=ENTER MRN0
  /METHOD=ENTER MRN0xRace MRN0xSES0 MRN0xGender MRN0xParty0.

**Including PIdeology
    
REGRESSION
  /MISSING LISTWISE
  /STATISTICS COEFF OUTS R ANOVA CHANGE ZPP
  /CRITERIA=PIN(.05) POUT(.10)
  /NOORIGIN 
  /DEPENDENT Concern_Tot
  /METHOD=ENTER Ideology0
  /METHOD=ENTER GenderCC RaceCC SES0
  /METHOD=ENTER MRN0
  /METHOD=ENTER MRN0xRace MRN0xSES0 MRN0xGender MRN0xIdeology0.

REGRESSION
  /MISSING LISTWISE
  /STATISTICS COEFF OUTS R ANOVA CHANGE ZPP
  /CRITERIA=PIN(.05) POUT(.10)
  /NOORIGIN 
  /DEPENDENT Finance_Tot
  /METHOD=ENTER Ideology0
  /METHOD=ENTER GenderCC RaceCC SES0
  /METHOD=ENTER MRN0
  /METHOD=ENTER MRN0xRace MRN0xSES0 MRN0xGender MRN0xIdeology0.

REGRESSION
  /MISSING LISTWISE
  /STATISTICS COEFF OUTS R ANOVA CHANGE ZPP
  /CRITERIA=PIN(.05) POUT(.10)
  /NOORIGIN 
  /DEPENDENT Psychology_Tot
  /METHOD=ENTER Ideology0
  /METHOD=ENTER GenderCC RaceCC SES0
  /METHOD=ENTER MRN0
  /METHOD=ENTER MRN0xRace MRN0xSES0 MRN0xGender MRN0xIdeology0.

REGRESSION
  /MISSING LISTWISE
  /STATISTICS COEFF OUTS R ANOVA CHANGE ZPP
  /CRITERIA=PIN(.05) POUT(.10)
  /NOORIGIN 
  /DEPENDENT Risk_Rules
  /METHOD=ENTER Ideology0
  /METHOD=ENTER GenderCC RaceCC SES0
  /METHOD=ENTER MRN0
  /METHOD=ENTER MRN0xRace MRN0xSES0 MRN0xGender MRN0xIdeology0.

REGRESSION
  /MISSING LISTWISE
  /STATISTICS COEFF OUTS R ANOVA CHANGE ZPP
  /CRITERIA=PIN(.05) POUT(.10)
  /NOORIGIN 
  /DEPENDENT Mandate_Tot
  /METHOD=ENTER Ideology0
  /METHOD=ENTER GenderCC RaceCC SES0
  /METHOD=ENTER MRN0
  /METHOD=ENTER MRN0xRace MRN0xSES0 MRN0xGender MRN0xIdeology0.

REGRESSION
  /MISSING LISTWISE
  /STATISTICS COEFF OUTS R ANOVA CHANGE ZPP
  /CRITERIA=PIN(.05) POUT(.10)
  /NOORIGIN 
  /DEPENDENT Conspiracy_Tot
  /METHOD=ENTER Ideology0
  /METHOD=ENTER GenderCC RaceCC SES0
  /METHOD=ENTER MRN0
  /METHOD=ENTER MRN0xRace MRN0xSES0 MRN0xGender MRN0xIdeology0.

**Regression Analyses WITH Nationalism**
    
**Including PParty

REGRESSION
  /MISSING LISTWISE
  /STATISTICS COEFF OUTS R ANOVA CHANGE ZPP
  /CRITERIA=PIN(.05) POUT(.10)
  /NOORIGIN 
  /DEPENDENT Concern_Tot
  /METHOD=ENTER Party0
  /METHOD=ENTER GenderCC RaceCC SES0
   /METHOD=ENTER National0
  /METHOD=ENTER MRN0
  /METHOD=ENTER MRN0xRace MRN0xSES0 MRN0xGender MRN0xParty0 MRN0xNational0.

REGRESSION
  /MISSING LISTWISE
  /STATISTICS COEFF OUTS R ANOVA CHANGE ZPP
  /CRITERIA=PIN(.05) POUT(.10)
  /NOORIGIN 
  /DEPENDENT Finance_Tot
  /METHOD=ENTER Party0
  /METHOD=ENTER GenderCC RaceCC SES0
   /METHOD=ENTER National0
  /METHOD=ENTER MRN0
  /METHOD=ENTER MRN0xRace MRN0xSES0 MRN0xGender MRN0xParty0 MRN0xNational0.

REGRESSION
  /MISSING LISTWISE
  /STATISTICS COEFF OUTS R ANOVA CHANGE ZPP
  /CRITERIA=PIN(.05) POUT(.10)
  /NOORIGIN 
  /DEPENDENT Psychology_Tot
  /METHOD=ENTER Party0
  /METHOD=ENTER GenderCC RaceCC SES0
   /METHOD=ENTER National0
  /METHOD=ENTER MRN0
  /METHOD=ENTER MRN0xRace MRN0xSES0 MRN0xGender MRN0xParty0 MRN0xNational0.

REGRESSION
  /MISSING LISTWISE
  /STATISTICS COEFF OUTS R ANOVA CHANGE ZPP
  /CRITERIA=PIN(.05) POUT(.10)
  /NOORIGIN 
  /DEPENDENT Risk_Rules
  /METHOD=ENTER Party0
  /METHOD=ENTER GenderCC RaceCC SES0
   /METHOD=ENTER National0
  /METHOD=ENTER MRN0
  /METHOD=ENTER MRN0xRace MRN0xSES0 MRN0xGender MRN0xParty0 MRN0xNational0.

REGRESSION
  /MISSING LISTWISE
  /STATISTICS COEFF OUTS R ANOVA CHANGE ZPP
  /CRITERIA=PIN(.05) POUT(.10)
  /NOORIGIN 
  /DEPENDENT Mandate_Tot
  /METHOD=ENTER Party0
  /METHOD=ENTER GenderCC RaceCC SES0
   /METHOD=ENTER National0
  /METHOD=ENTER MRN0
  /METHOD=ENTER MRN0xRace MRN0xSES0 MRN0xGender MRN0xParty0 MRN0xNational0.

REGRESSION
  /MISSING LISTWISE
  /STATISTICS COEFF OUTS R ANOVA CHANGE ZPP
  /CRITERIA=PIN(.05) POUT(.10)
  /NOORIGIN 
  /DEPENDENT Conspiracy_Tot
  /METHOD=ENTER Party0
  /METHOD=ENTER GenderCC RaceCC SES0
   /METHOD=ENTER National0
  /METHOD=ENTER MRN0
  /METHOD=ENTER MRN0xRace MRN0xSES0 MRN0xGender MRN0xParty0 MRN0xNational0.

**Including PIdeology
    
REGRESSION
  /MISSING LISTWISE
  /STATISTICS COEFF OUTS R ANOVA CHANGE ZPP
  /CRITERIA=PIN(.05) POUT(.10)
  /NOORIGIN 
  /DEPENDENT Concern_Tot
  /METHOD=ENTER Ideology0
  /METHOD=ENTER GenderCC RaceCC SES0
   /METHOD=ENTER National0
  /METHOD=ENTER MRN0
  /METHOD=ENTER MRN0xRace MRN0xSES0 MRN0xGender MRN0xIdeology0 MRN0xNational0.

REGRESSION
  /MISSING LISTWISE
  /STATISTICS COEFF OUTS R ANOVA CHANGE ZPP
  /CRITERIA=PIN(.05) POUT(.10)
  /NOORIGIN 
  /DEPENDENT Finance_Tot
  /METHOD=ENTER Ideology0
  /METHOD=ENTER GenderCC RaceCC SES0
   /METHOD=ENTER National0
  /METHOD=ENTER MRN0
  /METHOD=ENTER MRN0xRace MRN0xSES0 MRN0xGender MRN0xIdeology0 MRN0xNational0.

REGRESSION
  /MISSING LISTWISE
  /STATISTICS COEFF OUTS R ANOVA CHANGE ZPP
  /CRITERIA=PIN(.05) POUT(.10)
  /NOORIGIN 
  /DEPENDENT Psychology_Tot
  /METHOD=ENTER Ideology0
  /METHOD=ENTER GenderCC RaceCC SES0
   /METHOD=ENTER National0
  /METHOD=ENTER MRN0
  /METHOD=ENTER MRN0xRace MRN0xSES0 MRN0xGender MRN0xIdeology0 MRN0xNational0.

REGRESSION
  /MISSING LISTWISE
  /STATISTICS COEFF OUTS R ANOVA CHANGE ZPP
  /CRITERIA=PIN(.05) POUT(.10)
  /NOORIGIN 
  /DEPENDENT Risk_Rules
  /METHOD=ENTER Ideology0
  /METHOD=ENTER GenderCC RaceCC SES0
   /METHOD=ENTER National0
  /METHOD=ENTER MRN0
  /METHOD=ENTER MRN0xRace MRN0xSES0 MRN0xGender MRN0xIdeology0 MRN0xNational0.

REGRESSION
  /MISSING LISTWISE
  /STATISTICS COEFF OUTS R ANOVA CHANGE ZPP
  /CRITERIA=PIN(.05) POUT(.10)
  /NOORIGIN 
  /DEPENDENT Mandate_Tot
  /METHOD=ENTER Ideology0
  /METHOD=ENTER GenderCC RaceCC SES0
   /METHOD=ENTER National0
  /METHOD=ENTER MRN0
  /METHOD=ENTER MRN0xRace MRN0xSES0 MRN0xGender MRN0xIdeology0 MRN0xNational0.

REGRESSION
  /MISSING LISTWISE
  /STATISTICS COEFF OUTS R ANOVA CHANGE ZPP
  /CRITERIA=PIN(.05) POUT(.10)
  /NOORIGIN 
  /DEPENDENT Conspiracy_Tot
  /METHOD=ENTER Ideology0
  /METHOD=ENTER GenderCC RaceCC SES0
   /METHOD=ENTER National0
  /METHOD=ENTER MRN0
  /METHOD=ENTER MRN0xRace MRN0xSES0 MRN0xGender MRN0xIdeology0 MRN0xNational0.
