# Supplementary material for: Men’s and women’s endorsement of hegemonic masculinity and responses to COVID-19
Source: J Health Psychol. 2022 Mar 11;28(3):251–66. doi: 10.1177/13591053221081905 (PMC9982413; doi:10.1177/13591053221081905)
Supplement: sj-sps-6-hpq-10.1177_13591053221081905 – for Men’s and women’s endorsement of hegemonic masculinity and responses to COVID-19 [file sj-sps-6-hpq-10.1177_13591053221081905.sps]

* Encoding: UTF-8.

**COVID-19 Study 1a**

FREQUENCIES VARIABLES=ExclusionReason
  /ORDER=ANALYSIS.

USE ALL.
COMPUTE filter_$=(Inclusion = 1).
VARIABLE LABELS filter_$ 'Inclusion = 1 (FILTER)'.
VALUE LABELS filter_$ 0 'Not Selected' 1 'Selected'.
FORMATS filter_$ (f1.0).
FILTER BY filter_$.
EXECUTE.

***Variable Creation***

**Male Role Norms**

RECODE Tough_8 Fem_6 (1=7) (2=6) (3=5) (4=4) (5=3) (6=2) (7=1) INTO Tough_8_Recode Fem_6_Recode.
EXECUTE.

COMPUTE MRN=(Power_1 + Power_2 + Power_3 + Power_4 + Power_5 + Power_6 + Power_7 + Power_8 + 
    Power_9  + Power_10 + Power_11 + Tough_1 + Tough_2 + Tough_3 + Tough_4 + Tough_5 + Tough_6 + 
    Tough_7 + Tough_8_Recode + Fem_1 + Fem_2 + Fem_3 + Fem_4 + Fem_5 + Fem_6_Recode + Fem_7)/26.
EXECUTE.

COMPUTE Power=(Power_1 + Power_2 + Power_3 + Power_4 + Power_5 + Power_6 + Power_7 + Power_8 + 
    Power_9  + Power_10 + Power_11)/11.
EXECUTE.

COMPUTE Tough=(Tough_1 + Tough_2 + Tough_3 + Tough_4 + Tough_5 + Tough_6 + 
    Tough_7 + Tough_8_Recode)/8.
EXECUTE.

COMPUTE Fem=(Fem_1 + Fem_2 + Fem_3 + Fem_4 + Fem_5 + Fem_6_Recode + Fem_7)/7.
EXECUTE. 

RELIABILITY
  /VARIABLES=Power_1 Power_2 Power_3 Power_4 Power_5 Power_6 Power_7 Power_8 Power_9 Power_10 
    Power_11 Tough_1 Tough_2 Tough_3 Tough_4 Tough_5 Tough_6 Tough_7 Tough_8_Recode Fem_1 Fem_2 Fem_3 
    Fem_4 Fem_5 Fem_6_Recode Fem_7
  /SCALE('ALL VARIABLES') ALL
  /MODEL=ALPHA.

**Risk During COVID-19*

FACTOR
  /VARIABLES Risk1 Risk2 Risk3 Risk4 Risk5 Risk6 Risk7 Risk8 Risk9 Risk10 Risk11 Risk12 Risk13 
    Risk14 Risk15 Risk16 Risk17 Risk18
  /MISSING LISTWISE 
  /ANALYSIS Risk1 Risk2 Risk3 Risk4 Risk5 Risk6 Risk7 Risk8 Risk9 Risk10 Risk11 Risk12 Risk13 
    Risk14 Risk15 Risk16 Risk17 Risk18
  /PRINT INITIAL EXTRACTION ROTATION
  /FORMAT SORT
  /PLOT EIGEN
  /CRITERIA MINEIGEN(1) ITERATE(25)
  /EXTRACTION PC
  /CRITERIA ITERATE(25)
  /ROTATION VARIMAX
  /METHOD=CORRELATION.

*Force Two Factors*

FACTOR
  /VARIABLES Risk1 Risk2 Risk3 Risk4 Risk5 Risk6 Risk7 Risk8 Risk9 Risk10 Risk11 Risk12 Risk13 
    Risk14 Risk15 Risk16 Risk17 Risk18
  /MISSING LISTWISE 
  /ANALYSIS Risk1 Risk2 Risk3 Risk4 Risk5 Risk6 Risk7 Risk8 Risk9 Risk10 Risk11 Risk12 Risk13 
    Risk14 Risk15 Risk16 Risk17 Risk18
  /PRINT INITIAL EXTRACTION ROTATION
  /FORMAT SORT
  /PLOT EIGEN
  /CRITERIA FACTORS(3) ITERATE(25)
  /EXTRACTION PC
  /CRITERIA ITERATE(25)
  /ROTATION VARIMAX
  /METHOD=CORRELATION.


RECODE Risk1 Risk3 Risk4 Risk8 Risk11 (1=7) (2=6) (3=5) (4=4) (5=3) (6=2) (7=1) INTO Risk1_R Risk3_R Risk4_R Risk8_R Risk11_R. 
EXECUTE.

RELIABILITY
  /VARIABLES= Risk13 Risk14 Risk15
  /SCALE('ALL VARIABLES') ALL
  /MODEL=ALPHA.

RELIABILITY
  /VARIABLES=Risk1_R Risk2 Risk3_R Risk4_R Risk5 Risk6 Risk7 Risk8_R Risk9 Risk10 Risk11_R Risk12 Risk16 Risk17 Risk18
  /SCALE('ALL VARIABLES') ALL
  /MODEL=ALPHA.

COMPUTE Risk_Rules = (Risk1_R + Risk2 + Risk3_R + Risk4_R + Risk5 + Risk6 + Risk7 + Risk8_R + Risk9 + Risk10 + Risk11_R + Risk12 + Risk16 + Risk17 + Risk18)/15. 

COMPUTE Risk_Help=(Risk13 + Risk14 + RIsk15)/3. 

**Coronavirus Concern**

RECODE Concern3 (1=7) (2=6) (3=5) (4=4) (5=3) (6=2) (7=1) INTO Concern3_R.
EXECUTE. 

RELIABILITY
  /VARIABLES=Concern1 Concern2 Concern3_R Concern4 Concern5 Concern6
  /SCALE('ALL VARIABLES') ALL
  /MODEL=ALPHA
  /SUMMARY=TOTAL.

COMPUTE Concern_Tot=mean(concern1, Concern2, Concern3_R, Concern4, Concern5, Concern6).

**Financial 

RECODE Finance3 (1=7) (2=6) (3=5) (4=4) (5=3) (6=2) (7=1) INTO Finance3_R. 
EXECUTE. 

RELIABILITY
  /VARIABLES=Finance1 Finance2 Finance3_R
  /SCALE('ALL VARIABLES') ALL
  /MODEL=ALPHA
  /SUMMARY=TOTAL.

COMPUTE Finance_Tot=mean(Finance1, Finance2, Finance3_R). 

*Resources

RECODE Resource3 (1=7) (2=6) (3=5) (4=4) (5=3) (6=2) (7=1) INTO Resource3_R.
EXECUTE. 

RELIABILITY
  /VARIABLES=Resource1 Resource2 Resource3_R
  /SCALE('ALL VARIABLES') ALL
  /MODEL=ALPHA
  /SUMMARY=TOTAL.

COMPUTE Resource_Tot=mean(Resource1, Resource2, Resource3_R). 

*Psychology

RECODE Psychology3 (1=7) (2=6) (3=5) (4=4) (5=3) (6=2) (7=1) INTO Psychology3_R.
EXECUTE. 

RELIABILITY
  /VARIABLES=Psychology1 Psychology2 Psychology3_R
  /SCALE('ALL VARIABLES') ALL
  /MODEL=ALPHA
  /SUMMARY=TOTAL.

COMPUTE Psychology_Tot=mean(Psychology1, Psychology2, Psychology3_R). 

*Personal Covid*

RELIABILITY
  /VARIABLES=Covid1 Covid2 Covid3 Covid4 Covid5 Covid6 Covid7 
  /SCALE('ALL VARIABLES') ALL
  /MODEL=ALPHA
  /SUMMARY=TOTAL.

FREQUENCIES VARIABLES=Covid1 Covid2 Covid3 Covid4 Covid5 Covid6 Covid7
  /ORDER=ANALYSIS.

RELIABILITY
  /VARIABLES=Covid6 Covid7 
  /SCALE('ALL VARIABLES') ALL
  /MODEL=ALPHA
  /SUMMARY=TOTAL.

**Political Identity
    
CORRELATIONS
  /VARIABLES=PParty PIdeology
  /PRINT=TWOTAIL NOSIG FULL
  /MISSING=PAIRWISE.

**New variable removing those who had no opinion (x=8 on the scale)

IF (Trump<8) TrumpX=Trump. 
IF(Biden<8) BidenX=Biden. 
IF (Pelosi<8) PelosiX=Pelosi. 
IF (McConnell<8) McConnellX=McConnell. 
IF (RepCongress<8) RepCongressX=RepCongress. 
IF (DemCongress<8) DemCongressX=DemCongress. 
IF(Fauci<8) FauciX=Fauci. 
IF(State<8)StateX=State. 

**Descriptives and Frequencies**

FREQUENCIES VARIABLES=PParty PIdeology SES Education Gender Race Age MRN Finance_Tot Resource_Tot Psychology_Tot
  /STATISTICS=STDDEV MINIMUM MAXIMUM MEAN
  /ORDER=ANALYSIS.

**Frequencies for Personal Experience with COVID-19

FREQUENCIES VARIABLES=Covid1 Covid2 Covid3 Covid4 Covid5 Covid6 Covid7
  /ORDER=ANALYSIS.

**Contrast Codes and Mean Centering**

IF (Gender=1) GenderCC=1.
IF (Gender=2) GenderCC=1.
IF(Gender=3) GenderCC=-1.
IF (Gender=4) GenderCC=-1.

IF (Race=1) RaceCC=1.
IF (Race>=2) RaceCC=-1.

**Mean Centering
    
DESCRIPTIVES VARIABLES=PParty PIdeology SES MRN 
  /STATISTICS=MEAN STDDEV MIN MAX.

COMPUTE Party0=PParty-2.88.
COMPUTE Ideology0=PIdeology-3.70.
COMPUTE SES0=SES-3.42.
COMPUTE MRN0=MRN-3.4304.

**Interactions**

COMPUTE MRN0xRace=MRN0 * RaceCC.
COMPUTE MRN0xSES0=MRN0 * SES0.
COMPUTE MRN0xGender=MRN0 * GenderCC.
COMPUTE MRN0xParty0=MRN0 * Party0.
COMPUTE MRN0xIdeology0=MRN0*Ideology0.

**Regression Analyses**

REGRESSION
  /MISSING LISTWISE
  /STATISTICS COEFF OUTS R ANOVA CHANGE ZPP
  /CRITERIA=PIN(.05) POUT(.10)
  /NOORIGIN 
  /DEPENDENT Concern_Tot
  /METHOD=ENTER Party0
  /METHOD=ENTER GenderCC RaceCC SES0
  /METHOD=ENTER MRN0
  /METHOD=ENTER MRN0xRace MRN0xSES0 MRN0xGender MRN0xParty0.

REGRESSION
  /MISSING LISTWISE
  /STATISTICS COEFF OUTS R ANOVA CHANGE ZPP
  /CRITERIA=PIN(.05) POUT(.10)
  /NOORIGIN 
  /DEPENDENT Concern_Tot
  /METHOD=ENTER Ideology0
  /METHOD=ENTER GenderCC RaceCC SES0
  /METHOD=ENTER MRN0
  /METHOD=ENTER MRN0xRace MRN0xSES0 MRN0xGender MRN0xIdeology0.

REGRESSION
  /MISSING LISTWISE
  /STATISTICS COEFF OUTS R ANOVA CHANGE ZPP
  /CRITERIA=PIN(.05) POUT(.10)
  /NOORIGIN 
  /DEPENDENT Finance_Tot
  /METHOD=ENTER Party0
  /METHOD=ENTER GenderCC RaceCC SES0
  /METHOD=ENTER MRN0
  /METHOD=ENTER MRN0xRace MRN0xSES0 MRN0xGender MRN0xParty0.

REGRESSION
  /MISSING LISTWISE
  /STATISTICS COEFF OUTS R ANOVA CHANGE ZPP
  /CRITERIA=PIN(.05) POUT(.10)
  /NOORIGIN 
  /DEPENDENT Finance_Tot
  /METHOD=ENTER Ideology0
  /METHOD=ENTER GenderCC RaceCC SES0
  /METHOD=ENTER MRN0
  /METHOD=ENTER MRN0xRace MRN0xSES0 MRN0xGender MRN0xIdeology0.

REGRESSION
  /MISSING LISTWISE
  /STATISTICS COEFF OUTS R ANOVA CHANGE ZPP
  /CRITERIA=PIN(.05) POUT(.10)
  /NOORIGIN 
  /DEPENDENT Resource_Tot
  /METHOD=ENTER Party0
  /METHOD=ENTER GenderCC RaceCC SES0
  /METHOD=ENTER MRN0
  /METHOD=ENTER MRN0xRace MRN0xSES0 MRN0xGender MRN0xParty0.

REGRESSION
  /MISSING LISTWISE
  /STATISTICS COEFF OUTS R ANOVA CHANGE ZPP
  /CRITERIA=PIN(.05) POUT(.10)
  /NOORIGIN 
  /DEPENDENT Resource_Tot
  /METHOD=ENTER Ideology0
  /METHOD=ENTER GenderCC RaceCC SES0
  /METHOD=ENTER MRN0
  /METHOD=ENTER MRN0xRace MRN0xSES0 MRN0xGender MRN0xIdeology0.

REGRESSION
  /MISSING LISTWISE
  /STATISTICS COEFF OUTS R ANOVA CHANGE ZPP
  /CRITERIA=PIN(.05) POUT(.10)
  /NOORIGIN 
  /DEPENDENT Psychology_Tot
  /METHOD=ENTER Party0
  /METHOD=ENTER GenderCC RaceCC SES0
  /METHOD=ENTER MRN0
  /METHOD=ENTER MRN0xRace MRN0xSES0 MRN0xGender MRN0xParty0.

REGRESSION
  /MISSING LISTWISE
  /STATISTICS COEFF OUTS R ANOVA CHANGE ZPP
  /CRITERIA=PIN(.05) POUT(.10)
  /NOORIGIN 
  /DEPENDENT Psychology_Tot
  /METHOD=ENTER Ideology0
  /METHOD=ENTER GenderCC RaceCC SES0
  /METHOD=ENTER MRN0
  /METHOD=ENTER MRN0xRace MRN0xSES0 MRN0xGender MRN0xIdeology0.

REGRESSION
  /MISSING LISTWISE
  /STATISTICS COEFF OUTS R ANOVA CHANGE ZPP
  /CRITERIA=PIN(.05) POUT(.10)
  /NOORIGIN 
  /DEPENDENT TrumpApproval
  /METHOD=ENTER Party0
  /METHOD=ENTER GenderCC RaceCC SES0
  /METHOD=ENTER MRN0
  /METHOD=ENTER MRN0xRace MRN0xSES0 MRN0xGender MRN0xParty0.

REGRESSION
  /MISSING LISTWISE
  /STATISTICS COEFF OUTS R ANOVA CHANGE ZPP
  /CRITERIA=PIN(.05) POUT(.10)
  /NOORIGIN 
  /DEPENDENT TrumpApproval
  /METHOD=ENTER Ideology0
  /METHOD=ENTER GenderCC RaceCC SES0
  /METHOD=ENTER MRN0
  /METHOD=ENTER MRN0xRace MRN0xSES0 MRN0xGender MRN0xIdeology0.

REGRESSION
  /MISSING LISTWISE
  /STATISTICS COEFF OUTS R ANOVA CHANGE ZPP
  /CRITERIA=PIN(.05) POUT(.10)
  /NOORIGIN 
  /DEPENDENT TrumpX
  /METHOD=ENTER Party0
  /METHOD=ENTER GenderCC RaceCC SES0
  /METHOD=ENTER MRN0
  /METHOD=ENTER MRN0xRace MRN0xSES0 MRN0xGender MRN0xParty0.

REGRESSION
  /MISSING LISTWISE
  /STATISTICS COEFF OUTS R ANOVA CHANGE ZPP
  /CRITERIA=PIN(.05) POUT(.10)
  /NOORIGIN 
  /DEPENDENT TrumpX
  /METHOD=ENTER Ideology0
  /METHOD=ENTER GenderCC RaceCC SES0
  /METHOD=ENTER MRN0
  /METHOD=ENTER MRN0xRace MRN0xSES0 MRN0xGender MRN0xIdeology0.

REGRESSION
  /MISSING LISTWISE
  /STATISTICS COEFF OUTS R ANOVA CHANGE ZPP
  /CRITERIA=PIN(.05) POUT(.10)
  /NOORIGIN 
  /DEPENDENT BidenX
  /METHOD=ENTER Party0
  /METHOD=ENTER GenderCC RaceCC SES0
  /METHOD=ENTER MRN0
  /METHOD=ENTER MRN0xRace MRN0xSES0 MRN0xGender MRN0xParty0.

REGRESSION
  /MISSING LISTWISE
  /STATISTICS COEFF OUTS R ANOVA CHANGE ZPP
  /CRITERIA=PIN(.05) POUT(.10)
  /NOORIGIN 
  /DEPENDENT BidenX
  /METHOD=ENTER Ideology0
  /METHOD=ENTER GenderCC RaceCC SES0
  /METHOD=ENTER MRN0
  /METHOD=ENTER MRN0xRace MRN0xSES0 MRN0xGender MRN0xIdeology0.

REGRESSION
  /MISSING LISTWISE
  /STATISTICS COEFF OUTS R ANOVA CHANGE ZPP
  /CRITERIA=PIN(.05) POUT(.10)
  /NOORIGIN 
  /DEPENDENT PelosiX
  /METHOD=ENTER Party0
  /METHOD=ENTER GenderCC RaceCC SES0
  /METHOD=ENTER MRN0
  /METHOD=ENTER MRN0xRace MRN0xSES0 MRN0xGender MRN0xParty0.

REGRESSION
  /MISSING LISTWISE
  /STATISTICS COEFF OUTS R ANOVA CHANGE ZPP
  /CRITERIA=PIN(.05) POUT(.10)
  /NOORIGIN 
  /DEPENDENT PelosiX
  /METHOD=ENTER Ideology0
  /METHOD=ENTER GenderCC RaceCC SES0
  /METHOD=ENTER MRN0
  /METHOD=ENTER MRN0xRace MRN0xSES0 MRN0xGender MRN0xIdeology0.

REGRESSION
  /MISSING LISTWISE
  /STATISTICS COEFF OUTS R ANOVA CHANGE ZPP
  /CRITERIA=PIN(.05) POUT(.10)
  /NOORIGIN 
  /DEPENDENT McConnellX
  /METHOD=ENTER Party0
  /METHOD=ENTER GenderCC RaceCC SES0
  /METHOD=ENTER MRN0
  /METHOD=ENTER MRN0xRace MRN0xSES0 MRN0xGender MRN0xParty0.

REGRESSION
  /MISSING LISTWISE
  /STATISTICS COEFF OUTS R ANOVA CHANGE ZPP
  /CRITERIA=PIN(.05) POUT(.10)
  /NOORIGIN 
  /DEPENDENT McConnellX
  /METHOD=ENTER Ideology0
  /METHOD=ENTER GenderCC RaceCC SES0
  /METHOD=ENTER MRN0
  /METHOD=ENTER MRN0xRace MRN0xSES0 MRN0xGender MRN0xIdeology0.

REGRESSION
  /MISSING LISTWISE
  /STATISTICS COEFF OUTS R ANOVA CHANGE ZPP
  /CRITERIA=PIN(.05) POUT(.10)
  /NOORIGIN 
  /DEPENDENT FauciX
  /METHOD=ENTER Party0
  /METHOD=ENTER GenderCC RaceCC SES0
  /METHOD=ENTER MRN0
  /METHOD=ENTER MRN0xRace MRN0xSES0 MRN0xGender MRN0xParty0.

REGRESSION
  /MISSING LISTWISE
  /STATISTICS COEFF OUTS R ANOVA CHANGE ZPP
  /CRITERIA=PIN(.05) POUT(.10)
  /NOORIGIN 
  /DEPENDENT FauciX
  /METHOD=ENTER Ideology0
  /METHOD=ENTER GenderCC RaceCC SES0
  /METHOD=ENTER MRN0
  /METHOD=ENTER MRN0xRace MRN0xSES0 MRN0xGender MRN0xIdeology0.

REGRESSION
  /MISSING LISTWISE
  /STATISTICS COEFF OUTS R ANOVA CHANGE ZPP
  /CRITERIA=PIN(.05) POUT(.10)
  /NOORIGIN 
  /DEPENDENT RepCongressX
  /METHOD=ENTER Party0
  /METHOD=ENTER GenderCC RaceCC SES0
  /METHOD=ENTER MRN0
  /METHOD=ENTER MRN0xRace MRN0xSES0 MRN0xGender MRN0xParty0.

REGRESSION
  /MISSING LISTWISE
  /STATISTICS COEFF OUTS R ANOVA CHANGE ZPP
  /CRITERIA=PIN(.05) POUT(.10)
  /NOORIGIN 
  /DEPENDENT RepCongressX
  /METHOD=ENTER Ideology0
  /METHOD=ENTER GenderCC RaceCC SES0
  /METHOD=ENTER MRN0
  /METHOD=ENTER MRN0xRace MRN0xSES0 MRN0xGender MRN0xIdeology0.

REGRESSION
  /MISSING LISTWISE
  /STATISTICS COEFF OUTS R ANOVA CHANGE ZPP
  /CRITERIA=PIN(.05) POUT(.10)
  /NOORIGIN 
  /DEPENDENT DemCongressX
  /METHOD=ENTER Party0
  /METHOD=ENTER GenderCC RaceCC SES0
  /METHOD=ENTER MRN0
  /METHOD=ENTER MRN0xRace MRN0xSES0 MRN0xGender MRN0xParty0.

REGRESSION
  /MISSING LISTWISE
  /STATISTICS COEFF OUTS R ANOVA CHANGE ZPP
  /CRITERIA=PIN(.05) POUT(.10)
  /NOORIGIN 
  /DEPENDENT DemCongressX
  /METHOD=ENTER Ideology0
  /METHOD=ENTER GenderCC RaceCC SES0
  /METHOD=ENTER MRN0
  /METHOD=ENTER MRN0xRace MRN0xSES0 MRN0xGender MRN0xIdeology0.

REGRESSION
  /MISSING LISTWISE
  /STATISTICS COEFF OUTS R ANOVA CHANGE ZPP
  /CRITERIA=PIN(.05) POUT(.10)
  /NOORIGIN 
  /DEPENDENT StateX
  /METHOD=ENTER Party0
  /METHOD=ENTER GenderCC RaceCC SES0
  /METHOD=ENTER MRN0
  /METHOD=ENTER MRN0xRace MRN0xSES0 MRN0xGender MRN0xParty0.

REGRESSION
  /MISSING LISTWISE
  /STATISTICS COEFF OUTS R ANOVA CHANGE ZPP
  /CRITERIA=PIN(.05) POUT(.10)
  /NOORIGIN 
  /DEPENDENT StateX
  /METHOD=ENTER Ideology0
  /METHOD=ENTER GenderCC RaceCC SES0
  /METHOD=ENTER MRN0
  /METHOD=ENTER MRN0xRace MRN0xSES0 MRN0xGender MRN0xIdeology0.

REGRESSION
  /MISSING LISTWISE
  /STATISTICS COEFF OUTS R ANOVA CHANGE ZPP
  /CRITERIA=PIN(.05) POUT(.10)
  /NOORIGIN 
  /DEPENDENT Risk_Rules
  /METHOD=ENTER Party0
  /METHOD=ENTER GenderCC RaceCC SES0
  /METHOD=ENTER MRN0
  /METHOD=ENTER MRN0xRace MRN0xSES0 MRN0xGender MRN0xParty0.

REGRESSION
  /MISSING LISTWISE
  /STATISTICS COEFF OUTS R ANOVA CHANGE ZPP
  /CRITERIA=PIN(.05) POUT(.10)
  /NOORIGIN 
  /DEPENDENT Risk_Rules
  /METHOD=ENTER Ideology0
  /METHOD=ENTER GenderCC RaceCC SES0
  /METHOD=ENTER MRN0
  /METHOD=ENTER MRN0xRace MRN0xSES0 MRN0xGender MRN0xIdeology0.

REGRESSION
  /MISSING LISTWISE
  /STATISTICS COEFF OUTS R ANOVA CHANGE ZPP
  /CRITERIA=PIN(.05) POUT(.10)
  /NOORIGIN 
  /DEPENDENT Risk_Help
  /METHOD=ENTER Party0
  /METHOD=ENTER GenderCC RaceCC SES0
  /METHOD=ENTER MRN0
  /METHOD=ENTER MRN0xRace MRN0xSES0 MRN0xGender MRN0xParty0.

REGRESSION
  /MISSING LISTWISE
  /STATISTICS COEFF OUTS R ANOVA CHANGE ZPP
  /CRITERIA=PIN(.05) POUT(.10)
  /NOORIGIN 
  /DEPENDENT Risk_Help
  /METHOD=ENTER Ideology0
  /METHOD=ENTER GenderCC RaceCC SES0
  /METHOD=ENTER MRN0
  /METHOD=ENTER MRN0xRace MRN0xSES0 MRN0xGender MRN0xIdeology0.

***Simple Slopes***

DESCRIPTIVES VARIABLES=MRN SES
  /STATISTICS=MEAN STDDEV MIN MAX.

COMPUTE MRN.High = MRN0 - .90563.
COMPUTE MRN.Low = MRN0 +.90563.

COMPUTE SES.High = SES0 - .835.
COMPUTE SES.Low = SES0 + .835.

IF (GenderCC=1) Male = 0.
EXECUTE.
IF (GenderCC=-1) Male=1. 
EXECUTE.
IF (GenderCC=-1) Female=0.
EXECUTE.
IF (GenderCC=1) Female=1.
EXECUTE.

**MRN*Gender on Financial
  
  UNIANOVA Finance_Tot WITH MRN0 Male Party0 RaceCC SES0
  /PRINT=ETASQ PARAMETER
  /DESIGN=MRN0 Male Party0 RaceCC SES0 MRN0*Male MRN0*Party0 MRN0*RaceCC 
    MRN0*SES0.

UNIANOVA Finance_Tot WITH MRN0 Female Party0 RaceCC SES0
  /PRINT=ETASQ PARAMETER
  /DESIGN=MRN0 Female Party0 RaceCC SES0 MRN0*Female MRN0*Party0 MRN0*RaceCC 
    MRN0*SES0.

UNIANOVA Finance_Tot WITH GenderCC MRN.Low Party0 RaceCC SES0
  /PRINT=ETASQ PARAMETER
  /DESIGN=GenderCC MRN.Low Party0 RaceCC SES0 Party0*MRN.Low 
    MRN.Low*GenderCC MRN.Low*RaceCC MRN.Low*SES0.

UNIANOVA Finance_Tot WITH GenderCC MRN.High Party0 RaceCC SES0
  /PRINT=ETASQ PARAMETER
  /DESIGN=Party0 MRN.High GenderCC RaceCC SES0 Party0*MRN.High 
    MRN.High*GenderCC MRN.High*RaceCC MRN.High*SES0.

**MRN*SES on Financial

  UNIANOVA Finance_Tot WITH MRN0 GenderCC RaceCC SES.Low Party0
  /PRINT=ETASQ PARAMETER
  /DESIGN=MRN0 GenderCC RaceCC SES.Low MRN0*GenderCC MRN0*RaceCC 
    MRN0*SES.Low Party0 MRN0*Party0.

UNIANOVA Finance_Tot WITH MRN0 GenderCC RaceCC SES.High Party0
  /PRINT=ETASQ PARAMETER
  /DESIGN=MRN0 GenderCC RaceCC SES.High MRN0*GenderCC MRN0*RaceCC 
    MRN0*SES.High Party0 MRN0*Party0.

UNIANOVA Finance_Tot WITH GenderCC MRN.Low RaceCC SES0 Party0
  /PRINT=ETASQ PARAMETER
  /DESIGN=GenderCC MRN.Low RaceCC SES0 
    MRN.Low*GenderCC MRN.Low*RaceCC MRN.Low*SES0 Party0 MRN.Low*Party0.

UNIANOVA Finance_Tot WITH GenderCC MRN.High RaceCC SES0 Party0
  /PRINT=ETASQ PARAMETER
  /DESIGN=MRN.High GenderCC RaceCC SES0
    MRN.High*GenderCC MRN.High*RaceCC MRN.High*SES0 Party0 MRN.High*Party0.
