# Supplementary material for: Men’s and women’s endorsement of hegemonic masculinity and responses to COVID-19
Source: J Health Psychol. 2022 Mar 11;28(3):251–66. doi: 10.1177/13591053221081905 (PMC9982413; doi:10.1177/13591053221081905)
Supplement: sj-sps-8-hpq-10.1177_13591053221081905 – for Men’s and women’s endorsement of hegemonic masculinity and responses to COVID-19 [file sj-sps-8-hpq-10.1177_13591053221081905.sps]

* Encoding: UTF-8.

**COVD-19 Study 1b**

***Variable Creation***

**Male Role Norms**

RECODE Tough_8 Fem_6 (1=7) (2=6) (3=5) (4=4) (5=3) (6=2) (7=1) INTO Tough_8_Recode Fem_6_Recode.
EXECUTE.

COMPUTE MRN=(Power_1 + Power_2 + Power_3 + Power_4 + Power_5 + Power_6 + Power_7 + Power_8 + 
    Power_9  + Power_10 + Power_11 + Tough_1 + Tough_2 + Tough_3 + Tough_4 + Tough_5 + Tough_6 + 
    Tough_7 + Tough_8_Recode + Fem_1 + Fem_2 + Fem_3 + Fem_4 + Fem_5 + Fem_6_Recode + Fem_7)/26.
EXECUTE.

COMPUTE Power=(Power_1 + Power_2 + Power_3 + Power_4 + Power_5 + Power_6 + Power_7 + Power_8 + 
    Power_9  + Power_10 + Power_11)/11.
EXECUTE.

COMPUTE Tough=(Tough_1 + Tough_2 + Tough_3 + Tough_4 + Tough_5 + Tough_6 + 
    Tough_7 + Tough_8_Recode)/8.
EXECUTE.

COMPUTE Fem=(Fem_1 + Fem_2 + Fem_3 + Fem_4 + Fem_5 + Fem_6_Recode + Fem_7)/7.
EXECUTE. 

RELIABILITY
  /VARIABLES=Power_1 Power_2 Power_3 Power_4 Power_5 Power_6 Power_7 Power_8 Power_9 Power_10 
    Power_11 Tough_1 Tough_2 Tough_3 Tough_4 Tough_5 Tough_6 Tough_7 Tough_8_Recode Fem_1 Fem_2 Fem_3 
    Fem_4 Fem_5 Fem_6_Recode Fem_7
  /SCALE('ALL VARIABLES') ALL
  /MODEL=ALPHA.

*Male Gender Role Stress*

COMPUTE MGRS=(MGRS1 + MGRS2 + MGRS3 + MGRS4 + MGRS5 + MGRS6 + MGRS7 + MGRS8 + MGRS9 + MGRS10 + MGRS11 + MGRS12 + MGRS13 +
    MGRS14 + MGRS15 + MGRS16 + MGRS17 + MGRS18 + MGRS19 + MGRS20 + MGRS21 + MGRS22 + MGRS23 + MGRS24 + MGRS25 + MGRS26 + MGRS27 +
    MGRS28 + MGRS29 + MGRS30 + MGRS31 + MGRS32 + MGRS33 + MGRS34 + MGRS35 + MGRS36 + MGRS37 + MGRS38 + MGRS39 + MGRS40)/40.

RELIABILITY
  /VARIABLES=MGRS1 MGRS2 MGRS3 MGRS4 MGRS5 MGRS6 MGRS7 MGRS8 MGRS9 MGRS10 MGRS11 MGRS12 MGRS13 
    MGRS14 MGRS15 MGRS16 MGRS17 MGRS18 MGRS19 MGRS20 MGRS21 MGRS22 MGRS23 MGRS24 MGRS25 MGRS26 MGRS27 
    MGRS28 MGRS29 MGRS30 MGRS31 MGRS32 MGRS33 MGRS34 MGRS35 MGRS36 MGRS37 MGRS38 MGRS39 MGRS40
  /SCALE('ALL VARIABLES') ALL
  /MODEL=ALPHA.

**Risk During COVID-19*

FACTOR
  /VARIABLES Risk1 Risk2 Risk3 Risk4 Risk5 Risk6 Risk7 Risk8 Risk9 Risk10 Risk11 Risk12 Risk13 
    Risk14 Risk15 Risk16 Risk17 Risk18
  /MISSING LISTWISE 
  /ANALYSIS Risk1 Risk2 Risk3 Risk4 Risk5 Risk6 Risk7 Risk8 Risk9 Risk10 Risk11 Risk12 Risk13 
    Risk14 Risk15 Risk16 Risk17 Risk18
  /PRINT INITIAL EXTRACTION ROTATION
  /FORMAT SORT
  /PLOT EIGEN
  /CRITERIA MINEIGEN(1) ITERATE(25)
  /EXTRACTION PC
  /CRITERIA ITERATE(25)
  /ROTATION VARIMAX
  /METHOD=CORRELATION.

*Force Two Factors*

FACTOR
  /VARIABLES Risk1 Risk2 Risk3 Risk4 Risk5 Risk6 Risk7 Risk8 Risk9 Risk10 Risk11 Risk12 Risk13 
    Risk14 Risk15 Risk16 Risk17 Risk18
  /MISSING LISTWISE 
  /ANALYSIS Risk1 Risk2 Risk3 Risk4 Risk5 Risk6 Risk7 Risk8 Risk9 Risk10 Risk11 Risk12 Risk13 
    Risk14 Risk15 Risk16 Risk17 Risk18
  /PRINT INITIAL EXTRACTION ROTATION
  /FORMAT SORT
  /PLOT EIGEN
  /CRITERIA FACTORS(2) ITERATE(25)
  /EXTRACTION PC
  /CRITERIA ITERATE(25)
  /ROTATION VARIMAX
  /METHOD=CORRELATION.

RECODE Risk1 Risk3 Risk4 Risk8 Risk11 (1=7) (2=6) (3=5) (4=4) (5=3) (6=2) (7=1) INTO Risk1_R Risk3_R Risk4_R Risk8_R Risk11_R. 
EXECUTE.

RELIABILITY
  /VARIABLES= Risk13 Risk14 Risk15
  /SCALE('ALL VARIABLES') ALL
  /MODEL=ALPHA.

RELIABILITY
  /VARIABLES=Risk1_R Risk2 Risk3_R Risk4_R Risk5 Risk6 Risk7 Risk8_R Risk9 Risk10 Risk11_R Risk12 Risk16 Risk17 Risk18
  /SCALE('ALL VARIABLES') ALL
  /MODEL=ALPHA.

COMPUTE Risk_Rules = (Risk1_R + Risk2 + Risk3_R + Risk4_R + Risk5 + Risk6 + Risk7 + Risk8_R + Risk9 + Risk10 + Risk11_R + Risk12 + Risk16 + Risk17 + Risk18)/15. 

COMPUTE Risk_Help=(Risk13 + Risk14 + RIsk15)/3. 

**Coronavirus Concern**

RECODE Concern3 (1=7) (2=6) (3=5) (4=4) (5=3) (6=2) (7=1) INTO Concern3_R.
EXECUTE. 

RELIABILITY
  /VARIABLES=Concern1 Concern2 Concern3_R Concern4 Concern5 Concern6
  /SCALE('ALL VARIABLES') ALL
  /MODEL=ALPHA
  /SUMMARY=TOTAL.

COMPUTE Concern_Tot=mean(concern1, Concern2, Concern3_R, Concern4, Concern5, Concern6).

**Financial 

RECODE Finance3 (1=7) (2=6) (3=5) (4=4) (5=3) (6=2) (7=1) INTO Finance3_R. 
EXECUTE. 

RELIABILITY
  /VARIABLES=Finance1 Finance2 Finance3_R
  /SCALE('ALL VARIABLES') ALL
  /MODEL=ALPHA
  /SUMMARY=TOTAL.

COMPUTE Finance_Tot=mean(Finance1, Finance2, Finance3_R). 

*Resources

RECODE Resource3 (1=7) (2=6) (3=5) (4=4) (5=3) (6=2) (7=1) INTO Resource3_R.
EXECUTE. 

RELIABILITY
  /VARIABLES=Resource1 Resource2 Resource3_R
  /SCALE('ALL VARIABLES') ALL
  /MODEL=ALPHA
  /SUMMARY=TOTAL.

COMPUTE Resource_Tot=mean(Resource1, Resource2, Resource3_R). 

*Psychology

RECODE Psychology3 (1=7) (2=6) (3=5) (4=4) (5=3) (6=2) (7=1) INTO Psychology3_R.
EXECUTE. 

RELIABILITY
  /VARIABLES=Psychology1 Psychology2 Psychology3_R
  /SCALE('ALL VARIABLES') ALL
  /MODEL=ALPHA
  /SUMMARY=TOTAL.

COMPUTE Psychology_Tot=mean(Psychology1, Psychology2, Psychology3_R). 

*Personal Covid*

RELIABILITY
  /VARIABLES=Covid1 Covid2 Covid3 Covid4 Covid5 Covid6 Covid7 
  /SCALE('ALL VARIABLES') ALL
  /MODEL=ALPHA
  /SUMMARY=TOTAL.

FREQUENCIES VARIABLES=Covid1 Covid2 Covid3 Covid4 Covid5 Covid6 Covid7
  /ORDER=ANALYSIS.

RELIABILITY
  /VARIABLES=Covid6 Covid7 
  /SCALE('ALL VARIABLES') ALL
  /MODEL=ALPHA
  /SUMMARY=TOTAL.

**Political Identity
    
CORRELATIONS
  /VARIABLES=PParty PIdeology
  /PRINT=TWOTAIL NOSIG
  /MISSING=PAIRWISE.

**Descriptives and Frequencies**

FREQUENCIES VARIABLES=PParty PIdeology SES Education Gender Race Age MRN Finance_Tot Resource_Tot Psychology_Tot
  /STATISTICS=STDDEV MINIMUM MAXIMUM MEAN
  /ORDER=ANALYSIS.

**Frequencies and Correlations for Personal Experiences with COVID-19

FREQUENCIES VARIABLES=Covid1 Covid2 Covid3 Covid4 Covid5 Covid6 Covid7
  /ORDER=ANALYSIS.

CORRELATIONS
  /VARIABLES=Covid1 Covid2 Covid3 Covid4 Covid5 Covid6 Covid7 PParty TrumpApproval Trump Biden 
    Pelosi McConnell Fauci RepCongress DemCongress State MRN MGRS Concern_Tot Finance_Tot 
    Psychology_Tot Risk_Rules Risk_Help
  /PRINT=TWOTAIL NOSIG
  /MISSING=PAIRWISE.

**Contrast Codes and Mean Centering**

IF (Gender=1) GenderCC=1.
IF (Gender=2) GenderCC=1.
IF(Gender=3) GenderCC=-1.
IF (Gender=4) GenderCC=-1.

IF (Race=1) RaceCC=1.
IF (Race>=2) RaceCC=-1.

DESCRIPTIVES VARIABLES=MGRS MRN SES PParty PIdeology
  /STATISTICS=MEAN STDDEV MIN MAX.

COMPUTE Party0=PParty-2.62.
COMPUTE Ideology0=PIdeology-3.58.
COMPUTE SES0=SES-3.41.
COMPUTE MRN0=MRN-3.2638.
COMPUTE MGRS0=MGRS-2.4581.

**Interactions**

COMPUTE MRN0xRace=MRN0*RaceCC.
COMPUTE MRN0xSES0=MRN0*SES0.
COMPUTE MRN0xGender=MRN0*GenderCC.
COMPUTE MRN0xParty0=MRN0*Party0.
COMPUTE MRN0xIdeology0=MRN0*Ideology0. 
COMPUTE MRN0xMGRS0=MRN0*MGRS0.
COMPUTE MGRS0xGender=MGRS0*GenderCC.
COMPUTE MGRS0xRace=MGRS0*RaceCC.
COMPUTE MGRS0xSES0=MGRS0*SES0.
COMPUTE MGRS0xParty0=MGRS0*Party0. 
COMPUTE MGRS0xIdeology0=MGRS0*Ideology0. 

IF (Trump<8) TrumpX=Trump. 
IF(Biden<8) BidenX=Biden. 
IF (Pelosi<8) PelosiX=Pelosi. 
IF (McConnell<8) McConnellX=McConnell. 
IF (RepCongress<8) RepCongressX=RepCongress. 
IF (DemCongress<8) DemCongressX=DemCongress. 
IF(Fauci<8) FauciX=Fauci. 
IF(State<8)StateX=State. 

**Regression Analyses**
    
**Without Precarious Masculinity (with PParty)

REGRESSION
  /MISSING LISTWISE
  /STATISTICS COEFF OUTS R ANOVA CHANGE ZPP
  /CRITERIA=PIN(.05) POUT(.10)
  /NOORIGIN 
  /DEPENDENT Concern_Tot
  /METHOD=ENTER Party0
  /METHOD=ENTER GenderCC RaceCC SES0
  /METHOD=ENTER MRN0
  /METHOD=ENTER MRN0xRace MRN0xSES0 MRN0xGender MRN0xParty0.

REGRESSION
  /MISSING LISTWISE
  /STATISTICS COEFF OUTS R ANOVA CHANGE ZPP
  /CRITERIA=PIN(.05) POUT(.10)
  /NOORIGIN 
  /DEPENDENT Finance_Tot
  /METHOD=ENTER Party0
  /METHOD=ENTER GenderCC RaceCC SES0
  /METHOD=ENTER MRN0
  /METHOD=ENTER MRN0xRace MRN0xSES0 MRN0xGender MRN0xParty0.

REGRESSION
  /MISSING LISTWISE
  /STATISTICS COEFF OUTS R ANOVA CHANGE ZPP
  /CRITERIA=PIN(.05) POUT(.10)
  /NOORIGIN 
  /DEPENDENT Resource_Tot
  /METHOD=ENTER Party0
  /METHOD=ENTER GenderCC RaceCC SES0
  /METHOD=ENTER MRN0
  /METHOD=ENTER MRN0xRace MRN0xSES0 MRN0xGender MRN0xParty0.

REGRESSION
  /MISSING LISTWISE
  /STATISTICS COEFF OUTS R ANOVA CHANGE ZPP
  /CRITERIA=PIN(.05) POUT(.10)
  /NOORIGIN 
  /DEPENDENT Psychology_Tot
  /METHOD=ENTER Party0
  /METHOD=ENTER GenderCC RaceCC SES0
  /METHOD=ENTER MRN0
  /METHOD=ENTER MRN0xRace MRN0xSES0 MRN0xGender MRN0xParty0.

REGRESSION
  /MISSING LISTWISE
  /STATISTICS COEFF OUTS R ANOVA CHANGE ZPP
  /CRITERIA=PIN(.05) POUT(.10)
  /NOORIGIN 
  /DEPENDENT TrumpApproval
  /METHOD=ENTER Party0
  /METHOD=ENTER GenderCC RaceCC SES0
  /METHOD=ENTER MRN0
  /METHOD=ENTER MRN0xRace MRN0xSES0 MRN0xGender MRN0xParty0.

REGRESSION
  /MISSING LISTWISE
  /STATISTICS COEFF OUTS R ANOVA CHANGE ZPP
  /CRITERIA=PIN(.05) POUT(.10)
  /NOORIGIN 
  /DEPENDENT TrumpX
  /METHOD=ENTER Party0
  /METHOD=ENTER GenderCC RaceCC SES0
  /METHOD=ENTER MRN0
  /METHOD=ENTER MRN0xRace MRN0xSES0 MRN0xGender MRN0xParty0.

REGRESSION
  /MISSING LISTWISE
  /STATISTICS COEFF OUTS R ANOVA CHANGE ZPP
  /CRITERIA=PIN(.05) POUT(.10)
  /NOORIGIN 
  /DEPENDENT BidenX
  /METHOD=ENTER Party0
  /METHOD=ENTER GenderCC RaceCC SES0
  /METHOD=ENTER MRN0
  /METHOD=ENTER MRN0xRace MRN0xSES0 MRN0xGender MRN0xParty0.

REGRESSION
  /MISSING LISTWISE
  /STATISTICS COEFF OUTS R ANOVA CHANGE ZPP
  /CRITERIA=PIN(.05) POUT(.10)
  /NOORIGIN 
  /DEPENDENT PelosiX
  /METHOD=ENTER Party0
  /METHOD=ENTER GenderCC RaceCC SES0
  /METHOD=ENTER MRN0
  /METHOD=ENTER MRN0xRace MRN0xSES0 MRN0xGender MRN0xParty0.

REGRESSION
  /MISSING LISTWISE
  /STATISTICS COEFF OUTS R ANOVA CHANGE ZPP
  /CRITERIA=PIN(.05) POUT(.10)
  /NOORIGIN 
  /DEPENDENT McConnellX
  /METHOD=ENTER Party0
  /METHOD=ENTER GenderCC RaceCC SES0
  /METHOD=ENTER MRN0
  /METHOD=ENTER MRN0xRace MRN0xSES0 MRN0xGender MRN0xParty0.

REGRESSION
  /MISSING LISTWISE
  /STATISTICS COEFF OUTS R ANOVA CHANGE ZPP
  /CRITERIA=PIN(.05) POUT(.10)
  /NOORIGIN 
  /DEPENDENT FauciX
  /METHOD=ENTER Party0
  /METHOD=ENTER GenderCC RaceCC SES0
  /METHOD=ENTER MRN0
  /METHOD=ENTER MRN0xRace MRN0xSES0 MRN0xGender MRN0xParty0.

REGRESSION
  /MISSING LISTWISE
  /STATISTICS COEFF OUTS R ANOVA CHANGE ZPP
  /CRITERIA=PIN(.05) POUT(.10)
  /NOORIGIN 
  /DEPENDENT RepCongressX
  /METHOD=ENTER Party0
  /METHOD=ENTER GenderCC RaceCC SES0
  /METHOD=ENTER MRN0
  /METHOD=ENTER MRN0xRace MRN0xSES0 MRN0xGender MRN0xParty0.

REGRESSION
  /MISSING LISTWISE
  /STATISTICS COEFF OUTS R ANOVA CHANGE ZPP
  /CRITERIA=PIN(.05) POUT(.10)
  /NOORIGIN 
  /DEPENDENT DemCongressX
  /METHOD=ENTER Party0
  /METHOD=ENTER GenderCC RaceCC SES0
  /METHOD=ENTER MRN0
  /METHOD=ENTER MRN0xRace MRN0xSES0 MRN0xGender MRN0xParty0.

REGRESSION
  /MISSING LISTWISE
  /STATISTICS COEFF OUTS R ANOVA CHANGE ZPP
  /CRITERIA=PIN(.05) POUT(.10)
  /NOORIGIN 
  /DEPENDENT StateX
  /METHOD=ENTER Party0
  /METHOD=ENTER GenderCC RaceCC SES0
  /METHOD=ENTER MRN0
  /METHOD=ENTER MRN0xRace MRN0xSES0 MRN0xGender MRN0xParty0.

REGRESSION
  /MISSING LISTWISE
  /STATISTICS COEFF OUTS R ANOVA CHANGE ZPP
  /CRITERIA=PIN(.05) POUT(.10)
  /NOORIGIN 
  /DEPENDENT Risk_Rules
  /METHOD=ENTER Party0
  /METHOD=ENTER GenderCC RaceCC SES0
  /METHOD=ENTER MRN0
  /METHOD=ENTER MRN0xRace MRN0xSES0 MRN0xGender MRN0xParty0.

REGRESSION
  /MISSING LISTWISE
  /STATISTICS COEFF OUTS R ANOVA CHANGE ZPP
  /CRITERIA=PIN(.05) POUT(.10)
  /NOORIGIN 
  /DEPENDENT Risk_Help
  /METHOD=ENTER Party0
  /METHOD=ENTER GenderCC RaceCC SES0
  /METHOD=ENTER MRN0
  /METHOD=ENTER MRN0xRace MRN0xSES0 MRN0xGender MRN0xParty0.

*Ideology instead of party
    
**Regression Analyses**

REGRESSION
  /MISSING LISTWISE
  /STATISTICS COEFF OUTS R ANOVA CHANGE ZPP
  /CRITERIA=PIN(.05) POUT(.10)
  /NOORIGIN 
  /DEPENDENT Concern_Tot
  /METHOD=ENTER Ideology0
  /METHOD=ENTER GenderCC RaceCC SES0
  /METHOD=ENTER MRN0
  /METHOD=ENTER MRN0xRace MRN0xSES0 MRN0xGender MRN0xIdeology0.

REGRESSION
  /MISSING LISTWISE
  /STATISTICS COEFF OUTS R ANOVA CHANGE ZPP
  /CRITERIA=PIN(.05) POUT(.10)
  /NOORIGIN 
  /DEPENDENT Finance_Tot
  /METHOD=ENTER Ideology0
  /METHOD=ENTER GenderCC RaceCC SES0
  /METHOD=ENTER MRN0
  /METHOD=ENTER MRN0xRace MRN0xSES0 MRN0xGender MRN0xIdeology0.

REGRESSION
  /MISSING LISTWISE
  /STATISTICS COEFF OUTS R ANOVA CHANGE ZPP
  /CRITERIA=PIN(.05) POUT(.10)
  /NOORIGIN 
  /DEPENDENT Resource_Tot
  /METHOD=ENTER Ideology0
  /METHOD=ENTER GenderCC RaceCC SES0
  /METHOD=ENTER MRN0
  /METHOD=ENTER MRN0xRace MRN0xSES0 MRN0xGender MRN0xIdeology0.

REGRESSION
  /MISSING LISTWISE
  /STATISTICS COEFF OUTS R ANOVA CHANGE ZPP
  /CRITERIA=PIN(.05) POUT(.10)
  /NOORIGIN 
  /DEPENDENT Psychology_Tot
  /METHOD=ENTER Ideology0
  /METHOD=ENTER GenderCC RaceCC SES0
  /METHOD=ENTER MRN0
  /METHOD=ENTER MRN0xRace MRN0xSES0 MRN0xGender MRN0xIdeology0.

REGRESSION
  /MISSING LISTWISE
  /STATISTICS COEFF OUTS R ANOVA CHANGE ZPP
  /CRITERIA=PIN(.05) POUT(.10)
  /NOORIGIN 
  /DEPENDENT TrumpApproval
  /METHOD=ENTER Ideology0
  /METHOD=ENTER GenderCC RaceCC SES0
  /METHOD=ENTER MRN0
  /METHOD=ENTER MRN0xRace MRN0xSES0 MRN0xGender MRN0xIdeology0.

REGRESSION
  /MISSING LISTWISE
  /STATISTICS COEFF OUTS R ANOVA CHANGE ZPP
  /CRITERIA=PIN(.05) POUT(.10)
  /NOORIGIN 
  /DEPENDENT TrumpX
  /METHOD=ENTER Ideology0
  /METHOD=ENTER GenderCC RaceCC SES0
  /METHOD=ENTER MRN0
  /METHOD=ENTER MRN0xRace MRN0xSES0 MRN0xGender MRN0xIdeology0.

REGRESSION
  /MISSING LISTWISE
  /STATISTICS COEFF OUTS R ANOVA CHANGE ZPP
  /CRITERIA=PIN(.05) POUT(.10)
  /NOORIGIN 
  /DEPENDENT BidenX
  /METHOD=ENTER Ideology0
  /METHOD=ENTER GenderCC RaceCC SES0
  /METHOD=ENTER MRN0
  /METHOD=ENTER MRN0xRace MRN0xSES0 MRN0xGender MRN0xIdeology0.

REGRESSION
  /MISSING LISTWISE
  /STATISTICS COEFF OUTS R ANOVA CHANGE ZPP
  /CRITERIA=PIN(.05) POUT(.10)
  /NOORIGIN 
  /DEPENDENT PelosiX
  /METHOD=ENTER Ideology0
  /METHOD=ENTER GenderCC RaceCC SES0
  /METHOD=ENTER MRN0
  /METHOD=ENTER MRN0xRace MRN0xSES0 MRN0xGender MRN0xIdeology0.

REGRESSION
  /MISSING LISTWISE
  /STATISTICS COEFF OUTS R ANOVA CHANGE ZPP
  /CRITERIA=PIN(.05) POUT(.10)
  /NOORIGIN 
  /DEPENDENT McConnellX
  /METHOD=ENTER Ideology0
  /METHOD=ENTER GenderCC RaceCC SES0
  /METHOD=ENTER MRN0
  /METHOD=ENTER MRN0xRace MRN0xSES0 MRN0xGender MRN0xIdeology0.

REGRESSION
  /MISSING LISTWISE
  /STATISTICS COEFF OUTS R ANOVA CHANGE ZPP
  /CRITERIA=PIN(.05) POUT(.10)
  /NOORIGIN 
  /DEPENDENT FauciX
  /METHOD=ENTER Ideology0
  /METHOD=ENTER GenderCC RaceCC SES0
  /METHOD=ENTER MRN0
  /METHOD=ENTER MRN0xRace MRN0xSES0 MRN0xGender MRN0xIdeology0.

REGRESSION
  /MISSING LISTWISE
  /STATISTICS COEFF OUTS R ANOVA CHANGE ZPP
  /CRITERIA=PIN(.05) POUT(.10)
  /NOORIGIN 
  /DEPENDENT RepCongressX
  /METHOD=ENTER Ideology0
  /METHOD=ENTER GenderCC RaceCC SES0
  /METHOD=ENTER MRN0
  /METHOD=ENTER MRN0xRace MRN0xSES0 MRN0xGender MRN0xIdeology0.

REGRESSION
  /MISSING LISTWISE
  /STATISTICS COEFF OUTS R ANOVA CHANGE ZPP
  /CRITERIA=PIN(.05) POUT(.10)
  /NOORIGIN 
  /DEPENDENT DemCongressX
  /METHOD=ENTER Ideology0
  /METHOD=ENTER GenderCC RaceCC SES0
  /METHOD=ENTER MRN0
  /METHOD=ENTER MRN0xRace MRN0xSES0 MRN0xGender MRN0xIdeology0.

REGRESSION
  /MISSING LISTWISE
  /STATISTICS COEFF OUTS R ANOVA CHANGE ZPP
  /CRITERIA=PIN(.05) POUT(.10)
  /NOORIGIN 
  /DEPENDENT StateX
  /METHOD=ENTER Ideology0
  /METHOD=ENTER GenderCC RaceCC SES0
  /METHOD=ENTER MRN0
  /METHOD=ENTER MRN0xRace MRN0xSES0 MRN0xGender MRN0xIdeology0.

REGRESSION
  /MISSING LISTWISE
  /STATISTICS COEFF OUTS R ANOVA CHANGE ZPP
  /CRITERIA=PIN(.05) POUT(.10)
  /NOORIGIN 
  /DEPENDENT Risk_Rules
  /METHOD=ENTER Ideology0
  /METHOD=ENTER GenderCC RaceCC SES0
  /METHOD=ENTER MRN0
  /METHOD=ENTER MRN0xRace MRN0xSES0 MRN0xGender MRN0xIdeology0.

REGRESSION
  /MISSING LISTWISE
  /STATISTICS COEFF OUTS R ANOVA CHANGE ZPP
  /CRITERIA=PIN(.05) POUT(.10)
  /NOORIGIN 
  /DEPENDENT Risk_Help
  /METHOD=ENTER Ideology0
  /METHOD=ENTER GenderCC RaceCC SES0
  /METHOD=ENTER MRN0
  /METHOD=ENTER MRN0xRace MRN0xSES0 MRN0xGender MRN0xIdeology0.

**Regression analyses including Precarious Masculinity (with PParty)

REGRESSION
  /MISSING LISTWISE
  /STATISTICS COEFF OUTS R ANOVA CHANGE ZPP
  /CRITERIA=PIN(.05) POUT(.10)
  /NOORIGIN 
  /DEPENDENT Concern_Tot
  /METHOD=ENTER Party0
  /METHOD=ENTER GenderCC RaceCC SES0
  /METHOD=ENTER MGRS0 MRN0
  /METHOD=ENTER MRN0xRace MRN0xSES0 MRN0xGender MRN0xParty0 MRN0xMGRS0 MGRS0xGender MGRS0xRace MGRS0xSES0 MGRS0xParty0.

REGRESSION
  /MISSING LISTWISE
  /STATISTICS COEFF OUTS R ANOVA CHANGE ZPP
  /CRITERIA=PIN(.05) POUT(.10)
  /NOORIGIN 
  /DEPENDENT Finance_Tot
  /METHOD=ENTER Party0
  /METHOD=ENTER GenderCC RaceCC SES0
  /METHOD=ENTER MGRS0 MRN0
  /METHOD=ENTER MRN0xRace MRN0xSES0 MRN0xGender MRN0xParty0 MRN0xMGRS0 MGRS0xGender MGRS0xRace MGRS0xSES0 MGRS0xParty0.

REGRESSION
  /MISSING LISTWISE
  /STATISTICS COEFF OUTS R ANOVA CHANGE ZPP
  /CRITERIA=PIN(.05) POUT(.10)
  /NOORIGIN 
  /DEPENDENT Resource_Tot
  /METHOD=ENTER Party0
  /METHOD=ENTER GenderCC RaceCC SES0
  /METHOD=ENTER MGRS0 MRN0
  /METHOD=ENTER MRN0xRace MRN0xSES0 MRN0xGender MRN0xParty0 MRN0xMGRS0 MGRS0xGender MGRS0xRace MGRS0xSES0 MGRS0xParty0.

REGRESSION
  /MISSING LISTWISE
  /STATISTICS COEFF OUTS R ANOVA CHANGE ZPP
  /CRITERIA=PIN(.05) POUT(.10)
  /NOORIGIN 
  /DEPENDENT Psychology_Tot
  /METHOD=ENTER Party0
  /METHOD=ENTER GenderCC RaceCC SES0
  /METHOD=ENTER MGRS0 MRN0
  /METHOD=ENTER MRN0xRace MRN0xSES0 MRN0xGender MRN0xParty0 MRN0xMGRS0 MGRS0xGender MGRS0xRace MGRS0xSES0 MGRS0xParty0.

REGRESSION
  /MISSING LISTWISE
  /STATISTICS COEFF OUTS R ANOVA CHANGE ZPP
  /CRITERIA=PIN(.05) POUT(.10)
  /NOORIGIN 
  /DEPENDENT TrumpApproval
  /METHOD=ENTER Party0
  /METHOD=ENTER GenderCC RaceCC SES0
  /METHOD=ENTER MGRS0 MRN0
  /METHOD=ENTER MRN0xRace MRN0xSES0 MRN0xGender MRN0xParty0 MRN0xMGRS0 MGRS0xGender MGRS0xRace MGRS0xSES0 MGRS0xParty0.

REGRESSION
  /MISSING LISTWISE
  /STATISTICS COEFF OUTS R ANOVA CHANGE ZPP
  /CRITERIA=PIN(.05) POUT(.10)
  /NOORIGIN 
  /DEPENDENT TrumpX
  /METHOD=ENTER Party0
  /METHOD=ENTER GenderCC RaceCC SES0
  /METHOD=ENTER MGRS0 MRN0
  /METHOD=ENTER MRN0xRace MRN0xSES0 MRN0xGender MRN0xParty0 MRN0xMGRS0 MGRS0xGender MGRS0xRace MGRS0xSES0 MGRS0xParty0.

REGRESSION
  /MISSING LISTWISE
  /STATISTICS COEFF OUTS R ANOVA CHANGE ZPP
  /CRITERIA=PIN(.05) POUT(.10)
  /NOORIGIN 
  /DEPENDENT BidenX
  /METHOD=ENTER Party0
  /METHOD=ENTER GenderCC RaceCC SES0
  /METHOD=ENTER MGRS0 MRN0
  /METHOD=ENTER MRN0xRace MRN0xSES0 MRN0xGender MRN0xParty0 MRN0xMGRS0 MGRS0xGender MGRS0xRace MGRS0xSES0 MGRS0xParty0.

REGRESSION
  /MISSING LISTWISE
  /STATISTICS COEFF OUTS R ANOVA CHANGE ZPP
  /CRITERIA=PIN(.05) POUT(.10)
  /NOORIGIN 
  /DEPENDENT PelosiX
  /METHOD=ENTER Party0
  /METHOD=ENTER GenderCC RaceCC SES0
  /METHOD=ENTER MGRS0 MRN0
  /METHOD=ENTER MRN0xRace MRN0xSES0 MRN0xGender MRN0xParty0 MRN0xMGRS0 MGRS0xGender MGRS0xRace MGRS0xSES0 MGRS0xParty0.

REGRESSION
  /MISSING LISTWISE
  /STATISTICS COEFF OUTS R ANOVA CHANGE ZPP
  /CRITERIA=PIN(.05) POUT(.10)
  /NOORIGIN 
  /DEPENDENT McConnellX
  /METHOD=ENTER Party0
  /METHOD=ENTER GenderCC RaceCC SES0
  /METHOD=ENTER MGRS0 MRN0
  /METHOD=ENTER MRN0xRace MRN0xSES0 MRN0xGender MRN0xParty0 MRN0xMGRS0 MGRS0xGender MGRS0xRace MGRS0xSES0 MGRS0xParty0.

REGRESSION
  /MISSING LISTWISE
  /STATISTICS COEFF OUTS R ANOVA CHANGE ZPP
  /CRITERIA=PIN(.05) POUT(.10)
  /NOORIGIN 
  /DEPENDENT FauciX
  /METHOD=ENTER Party0
  /METHOD=ENTER GenderCC RaceCC SES0
  /METHOD=ENTER MGRS0 MRN0
  /METHOD=ENTER MRN0xRace MRN0xSES0 MRN0xGender MRN0xParty0 MRN0xMGRS0 MGRS0xGender MGRS0xRace MGRS0xSES0 MGRS0xParty0.

REGRESSION
  /MISSING LISTWISE
  /STATISTICS COEFF OUTS R ANOVA CHANGE ZPP
  /CRITERIA=PIN(.05) POUT(.10)
  /NOORIGIN 
  /DEPENDENT RepCongressX
  /METHOD=ENTER Party0
  /METHOD=ENTER GenderCC RaceCC SES0
  /METHOD=ENTER MGRS0 MRN0
  /METHOD=ENTER MRN0xRace MRN0xSES0 MRN0xGender MRN0xParty0 MRN0xMGRS0 MGRS0xGender MGRS0xRace MGRS0xSES0 MGRS0xParty0.

REGRESSION
  /MISSING LISTWISE
  /STATISTICS COEFF OUTS R ANOVA CHANGE ZPP
  /CRITERIA=PIN(.05) POUT(.10)
  /NOORIGIN 
  /DEPENDENT DemCongressX
  /METHOD=ENTER Party0
  /METHOD=ENTER GenderCC RaceCC SES0
  /METHOD=ENTER MGRS0 MRN0
  /METHOD=ENTER MRN0xRace MRN0xSES0 MRN0xGender MRN0xParty0 MRN0xMGRS0 MGRS0xGender MGRS0xRace MGRS0xSES0 MGRS0xParty0.

REGRESSION
  /MISSING LISTWISE
  /STATISTICS COEFF OUTS R ANOVA CHANGE ZPP
  /CRITERIA=PIN(.05) POUT(.10)
  /NOORIGIN 
  /DEPENDENT StateX
  /METHOD=ENTER Party0
  /METHOD=ENTER GenderCC RaceCC SES0
  /METHOD=ENTER MGRS0 MRN0
  /METHOD=ENTER MRN0xRace MRN0xSES0 MRN0xGender MRN0xParty0 MRN0xMGRS0 MGRS0xGender MGRS0xRace MGRS0xSES0 MGRS0xParty0.

REGRESSION
  /MISSING LISTWISE
  /STATISTICS COEFF OUTS R ANOVA CHANGE ZPP
  /CRITERIA=PIN(.05) POUT(.10)
  /NOORIGIN 
  /DEPENDENT Risk_Rules
  /METHOD=ENTER Party0
  /METHOD=ENTER GenderCC RaceCC SES0
  /METHOD=ENTER MGRS0 MRN0
  /METHOD=ENTER MRN0xRace MRN0xSES0 MRN0xGender MRN0xParty0 MRN0xMGRS0 MGRS0xGender MGRS0xRace MGRS0xSES0 MGRS0xParty0.

REGRESSION
  /MISSING LISTWISE
  /STATISTICS COEFF OUTS R ANOVA CHANGE ZPP
  /CRITERIA=PIN(.05) POUT(.10)
  /NOORIGIN 
  /DEPENDENT Risk_Help
  /METHOD=ENTER Party0
  /METHOD=ENTER GenderCC RaceCC SES0
  /METHOD=ENTER MGRS0 MRN0
  /METHOD=ENTER MRN0xRace MRN0xSES0 MRN0xGender MRN0xParty0 MRN0xMGRS0 MGRS0xGender MGRS0xRace MGRS0xSES0 MGRS0xParty0.

*FOR MEN ONLY

USE ALL.
COMPUTE filter_$=(GenderCC=1).
VARIABLE LABELS filter_$ 'GenderCC=1 (FILTER)'.
VALUE LABELS filter_$ 0 'Not Selected' 1 'Selected'.
FORMATS filter_$ (f1.0).
FILTER BY filter_$.
EXECUTE.

REGRESSION
  /MISSING LISTWISE
  /STATISTICS COEFF OUTS R ANOVA CHANGE ZPP
  /CRITERIA=PIN(.05) POUT(.10)
  /NOORIGIN 
  /DEPENDENT Concern_Tot
  /METHOD=ENTER Party0
  /METHOD=ENTER RaceCC SES0
  /METHOD=ENTER MGRS0 MRN0
  /METHOD=ENTER MRN0xRace MRN0xSES0 MRN0xParty0 MRN0xMGRS0 MGRS0xRace MGRS0xSES0 MGRS0xParty0.

REGRESSION
  /MISSING LISTWISE
  /STATISTICS COEFF OUTS R ANOVA CHANGE ZPP
  /CRITERIA=PIN(.05) POUT(.10)
  /NOORIGIN 
  /DEPENDENT Finance_Tot
  /METHOD=ENTER Party0
  /METHOD=ENTER RaceCC SES0
  /METHOD=ENTER MGRS0 MRN0
  /METHOD=ENTER MRN0xRace MRN0xSES0 MRN0xParty0 MRN0xMGRS0 MGRS0xRace MGRS0xSES0 MGRS0xParty0.

REGRESSION
  /MISSING LISTWISE
  /STATISTICS COEFF OUTS R ANOVA CHANGE ZPP
  /CRITERIA=PIN(.05) POUT(.10)
  /NOORIGIN 
  /DEPENDENT Resource_Tot
  /METHOD=ENTER Party0
  /METHOD=ENTER RaceCC SES0
  /METHOD=ENTER MGRS0 MRN0
  /METHOD=ENTER MRN0xRace MRN0xSES0 MRN0xParty0 MRN0xMGRS0 MGRS0xRace MGRS0xSES0 MGRS0xParty0.

REGRESSION
  /MISSING LISTWISE
  /STATISTICS COEFF OUTS R ANOVA CHANGE ZPP
  /CRITERIA=PIN(.05) POUT(.10)
  /NOORIGIN 
  /DEPENDENT Psychology_Tot
  /METHOD=ENTER Party0
  /METHOD=ENTER RaceCC SES0
  /METHOD=ENTER MGRS0 MRN0
  /METHOD=ENTER MRN0xRace MRN0xSES0 MRN0xParty0 MRN0xMGRS0 MGRS0xRace MGRS0xSES0 MGRS0xParty0.

REGRESSION
  /MISSING LISTWISE
  /STATISTICS COEFF OUTS R ANOVA CHANGE ZPP
  /CRITERIA=PIN(.05) POUT(.10)
  /NOORIGIN 
  /DEPENDENT TrumpApproval
  /METHOD=ENTER Party0
  /METHOD=ENTER RaceCC SES0
  /METHOD=ENTER MGRS0 MRN0
  /METHOD=ENTER MRN0xRace MRN0xSES0 MRN0xParty0 MRN0xMGRS0 MGRS0xRace MGRS0xSES0 MGRS0xParty0.

REGRESSION
  /MISSING LISTWISE
  /STATISTICS COEFF OUTS R ANOVA CHANGE ZPP
  /CRITERIA=PIN(.05) POUT(.10)
  /NOORIGIN 
  /DEPENDENT TrumpX
  /METHOD=ENTER Party0
  /METHOD=ENTER RaceCC SES0
  /METHOD=ENTER MGRS0 MRN0
  /METHOD=ENTER MRN0xRace MRN0xSES0 MRN0xParty0 MRN0xMGRS0 MGRS0xRace MGRS0xSES0 MGRS0xParty0.

REGRESSION
  /MISSING LISTWISE
  /STATISTICS COEFF OUTS R ANOVA CHANGE ZPP
  /CRITERIA=PIN(.05) POUT(.10)
  /NOORIGIN 
  /DEPENDENT BidenX
  /METHOD=ENTER Party0
  /METHOD=ENTER RaceCC SES0
  /METHOD=ENTER MGRS0 MRN0
  /METHOD=ENTER MRN0xRace MRN0xSES0 MRN0xParty0 MRN0xMGRS0 MGRS0xRace MGRS0xSES0 MGRS0xParty0.

REGRESSION
  /MISSING LISTWISE
  /STATISTICS COEFF OUTS R ANOVA CHANGE ZPP
  /CRITERIA=PIN(.05) POUT(.10)
  /NOORIGIN 
  /DEPENDENT Pelosi
  /METHOD=ENTER Party0
  /METHOD=ENTER RaceCC SES0
  /METHOD=ENTER MGRS0 MRN0
  /METHOD=ENTER MRN0xRace MRN0xSES0 MRN0xParty0 MRN0xMGRS0 MGRS0xRace MGRS0xSES0 MGRS0xParty0.

REGRESSION
  /MISSING LISTWISE
  /STATISTICS COEFF OUTS R ANOVA CHANGE ZPP
  /CRITERIA=PIN(.05) POUT(.10)
  /NOORIGIN 
  /DEPENDENT McConnellX
  /METHOD=ENTER Party0
  /METHOD=ENTER RaceCC SES0
  /METHOD=ENTER MGRS0 MRN0
  /METHOD=ENTER MRN0xRace MRN0xSES0 MRN0xParty0 MRN0xMGRS0 MGRS0xRace MGRS0xSES0 MGRS0xParty0.

REGRESSION
  /MISSING LISTWISE
  /STATISTICS COEFF OUTS R ANOVA CHANGE ZPP
  /CRITERIA=PIN(.05) POUT(.10)
  /NOORIGIN 
  /DEPENDENT FauciX
  /METHOD=ENTER Party0
  /METHOD=ENTER RaceCC SES0
  /METHOD=ENTER MGRS0 MRN0
  /METHOD=ENTER MRN0xRace MRN0xSES0 MRN0xParty0 MRN0xMGRS0 MGRS0xRace MGRS0xSES0 MGRS0xParty0.

REGRESSION
  /MISSING LISTWISE
  /STATISTICS COEFF OUTS R ANOVA CHANGE ZPP
  /CRITERIA=PIN(.05) POUT(.10)
  /NOORIGIN 
  /DEPENDENT RepCongressX
  /METHOD=ENTER Party0
  /METHOD=ENTER RaceCC SES0
  /METHOD=ENTER MGRS0 MRN0
  /METHOD=ENTER MRN0xRace MRN0xSES0 MRN0xParty0 MRN0xMGRS0 MGRS0xRace MGRS0xSES0 MGRS0xParty0.

REGRESSION
  /MISSING LISTWISE
  /STATISTICS COEFF OUTS R ANOVA CHANGE ZPP
  /CRITERIA=PIN(.05) POUT(.10)
  /NOORIGIN 
  /DEPENDENT DemCongressX
  /METHOD=ENTER Party0
  /METHOD=ENTER RaceCC SES0
  /METHOD=ENTER MGRS0 MRN0
  /METHOD=ENTER MRN0xRace MRN0xSES0 MRN0xParty0 MRN0xMGRS0 MGRS0xRace MGRS0xSES0 MGRS0xParty0.

REGRESSION
  /MISSING LISTWISE
  /STATISTICS COEFF OUTS R ANOVA CHANGE ZPP
  /CRITERIA=PIN(.05) POUT(.10)
  /NOORIGIN 
  /DEPENDENT StateX
  /METHOD=ENTER Party0
  /METHOD=ENTER RaceCC SES0
  /METHOD=ENTER MGRS0 MRN0
  /METHOD=ENTER MRN0xRace MRN0xSES0 MRN0xParty0 MRN0xMGRS0 MGRS0xRace MGRS0xSES0 MGRS0xParty0.

REGRESSION
  /MISSING LISTWISE
  /STATISTICS COEFF OUTS R ANOVA CHANGE ZPP
  /CRITERIA=PIN(.05) POUT(.10)
  /NOORIGIN 
  /DEPENDENT Risk_Rules
  /METHOD=ENTER Party0
  /METHOD=ENTER RaceCC SES0
  /METHOD=ENTER MGRS0 MRN0
  /METHOD=ENTER MRN0xRace MRN0xSES0 MRN0xParty0 MRN0xMGRS0 MGRS0xRace MGRS0xSES0 MGRS0xParty0.

REGRESSION
  /MISSING LISTWISE
  /STATISTICS COEFF OUTS R ANOVA CHANGE ZPP
  /CRITERIA=PIN(.05) POUT(.10)
  /NOORIGIN 
  /DEPENDENT Risk_Help
  /METHOD=ENTER Party0
  /METHOD=ENTER RaceCC SES0
  /METHOD=ENTER MGRS0 MRN0
  /METHOD=ENTER MRN0xRace MRN0xSES0 MRN0xParty0 MRN0xMGRS0 MGRS0xRace MGRS0xSES0 MGRS0xParty0.

FILTER OFF.
USE ALL.
EXECUTE.

**PIdeology

REGRESSION
  /MISSING LISTWISE
  /STATISTICS COEFF OUTS R ANOVA CHANGE ZPP
  /CRITERIA=PIN(.05) POUT(.10)
  /NOORIGIN 
  /DEPENDENT Concern_Tot
  /METHOD=ENTER Ideology0
  /METHOD=ENTER GenderCC RaceCC SES0
  /METHOD=ENTER MGRS0 MRN0
  /METHOD=ENTER MRN0xRace MRN0xSES0 MRN0xGender MRN0xIdeology0 MRN0xMGRS0 MGRS0xGender MGRS0xRace MGRS0xSES0 MGRS0xIdeology0.

REGRESSION
  /MISSING LISTWISE
  /STATISTICS COEFF OUTS R ANOVA CHANGE ZPP
  /CRITERIA=PIN(.05) POUT(.10)
  /NOORIGIN 
  /DEPENDENT Finance_Tot
  /METHOD=ENTER Ideology0
  /METHOD=ENTER GenderCC RaceCC SES0
  /METHOD=ENTER MGRS0 MRN0
  /METHOD=ENTER MRN0xRace MRN0xSES0 MRN0xGender MRN0xIdeology0 MRN0xMGRS0 MGRS0xGender MGRS0xRace MGRS0xSES0 MGRS0xIdeology0.

REGRESSION
  /MISSING LISTWISE
  /STATISTICS COEFF OUTS R ANOVA CHANGE ZPP
  /CRITERIA=PIN(.05) POUT(.10)
  /NOORIGIN 
  /DEPENDENT Resource_Tot
  /METHOD=ENTER Ideology0
  /METHOD=ENTER GenderCC RaceCC SES0
  /METHOD=ENTER MGRS0 MRN0
  /METHOD=ENTER MRN0xRace MRN0xSES0 MRN0xGender MRN0xIdeology0 MRN0xMGRS0 MGRS0xGender MGRS0xRace MGRS0xSES0 MGRS0xIdeology0.

REGRESSION
  /MISSING LISTWISE
  /STATISTICS COEFF OUTS R ANOVA CHANGE ZPP
  /CRITERIA=PIN(.05) POUT(.10)
  /NOORIGIN 
  /DEPENDENT Psychology_Tot
  /METHOD=ENTER Ideology0
  /METHOD=ENTER GenderCC RaceCC SES0
  /METHOD=ENTER MGRS0 MRN0
  /METHOD=ENTER MRN0xRace MRN0xSES0 MRN0xGender MRN0xIdeology0 MRN0xMGRS0 MGRS0xGender MGRS0xRace MGRS0xSES0 MGRS0xIdeology0.

REGRESSION
  /MISSING LISTWISE
  /STATISTICS COEFF OUTS R ANOVA CHANGE ZPP
  /CRITERIA=PIN(.05) POUT(.10)
  /NOORIGIN 
  /DEPENDENT TrumpApproval
  /METHOD=ENTER Ideology0
  /METHOD=ENTER GenderCC RaceCC SES0
  /METHOD=ENTER MGRS0 MRN0
  /METHOD=ENTER MRN0xRace MRN0xSES0 MRN0xGender MRN0xIdeology0 MRN0xMGRS0 MGRS0xGender MGRS0xRace MGRS0xSES0 MGRS0xIdeology0.

REGRESSION
  /MISSING LISTWISE
  /STATISTICS COEFF OUTS R ANOVA CHANGE ZPP
  /CRITERIA=PIN(.05) POUT(.10)
  /NOORIGIN 
  /DEPENDENT TrumpX
  /METHOD=ENTER Ideology0
  /METHOD=ENTER GenderCC RaceCC SES0
  /METHOD=ENTER MGRS0 MRN0
  /METHOD=ENTER MRN0xRace MRN0xSES0 MRN0xGender MRN0xIdeology0 MRN0xMGRS0 MGRS0xGender MGRS0xRace MGRS0xSES0 MGRS0xIdeology0.

REGRESSION
  /MISSING LISTWISE
  /STATISTICS COEFF OUTS R ANOVA CHANGE ZPP
  /CRITERIA=PIN(.05) POUT(.10)
  /NOORIGIN 
  /DEPENDENT BidenX
  /METHOD=ENTER Ideology0
  /METHOD=ENTER GenderCC RaceCC SES0
  /METHOD=ENTER MGRS0 MRN0
  /METHOD=ENTER MRN0xRace MRN0xSES0 MRN0xGender MRN0xIdeology0 MRN0xMGRS0 MGRS0xGender MGRS0xRace MGRS0xSES0 MGRS0xIdeology0.

REGRESSION
  /MISSING LISTWISE
  /STATISTICS COEFF OUTS R ANOVA CHANGE ZPP
  /CRITERIA=PIN(.05) POUT(.10)
  /NOORIGIN 
  /DEPENDENT PelosiX
  /METHOD=ENTER Ideology0
  /METHOD=ENTER GenderCC RaceCC SES0
  /METHOD=ENTER MGRS0 MRN0
  /METHOD=ENTER MRN0xRace MRN0xSES0 MRN0xGender MRN0xIdeology0 MRN0xMGRS0 MGRS0xGender MGRS0xRace MGRS0xSES0 MGRS0xIdeology0.

REGRESSION
  /MISSING LISTWISE
  /STATISTICS COEFF OUTS R ANOVA CHANGE ZPP
  /CRITERIA=PIN(.05) POUT(.10)
  /NOORIGIN 
  /DEPENDENT McConnellX
  /METHOD=ENTER Ideology0
  /METHOD=ENTER GenderCC RaceCC SES0
  /METHOD=ENTER MGRS0 MRN0
  /METHOD=ENTER MRN0xRace MRN0xSES0 MRN0xGender MRN0xIdeology0 MRN0xMGRS0 MGRS0xGender MGRS0xRace MGRS0xSES0 MGRS0xIdeology0.

REGRESSION
  /MISSING LISTWISE
  /STATISTICS COEFF OUTS R ANOVA CHANGE ZPP
  /CRITERIA=PIN(.05) POUT(.10)
  /NOORIGIN 
  /DEPENDENT FauciX
  /METHOD=ENTER Ideology0
  /METHOD=ENTER GenderCC RaceCC SES0
  /METHOD=ENTER MGRS0 MRN0
  /METHOD=ENTER MRN0xRace MRN0xSES0 MRN0xGender MRN0xIdeology0 MRN0xMGRS0 MGRS0xGender MGRS0xRace MGRS0xSES0 MGRS0xIdeology0.

REGRESSION
  /MISSING LISTWISE
  /STATISTICS COEFF OUTS R ANOVA CHANGE ZPP
  /CRITERIA=PIN(.05) POUT(.10)
  /NOORIGIN 
  /DEPENDENT RepCongressX
  /METHOD=ENTER Ideology0
  /METHOD=ENTER GenderCC RaceCC SES0
  /METHOD=ENTER MGRS0 MRN0
  /METHOD=ENTER MRN0xRace MRN0xSES0 MRN0xGender MRN0xIdeology0 MRN0xMGRS0 MGRS0xGender MGRS0xRace MGRS0xSES0 MGRS0xIdeology0.

REGRESSION
  /MISSING LISTWISE
  /STATISTICS COEFF OUTS R ANOVA CHANGE ZPP
  /CRITERIA=PIN(.05) POUT(.10)
  /NOORIGIN 
  /DEPENDENT DemCongressX
  /METHOD=ENTER Ideology0
  /METHOD=ENTER GenderCC RaceCC SES0
  /METHOD=ENTER MGRS0 MRN0
  /METHOD=ENTER MRN0xRace MRN0xSES0 MRN0xGender MRN0xIdeology0 MRN0xMGRS0 MGRS0xGender MGRS0xRace MGRS0xSES0 MGRS0xIdeology0.

REGRESSION
  /MISSING LISTWISE
  /STATISTICS COEFF OUTS R ANOVA CHANGE ZPP
  /CRITERIA=PIN(.05) POUT(.10)
  /NOORIGIN 
  /DEPENDENT StateX
  /METHOD=ENTER Ideology0
  /METHOD=ENTER GenderCC RaceCC SES0
  /METHOD=ENTER MGRS0 MRN0
  /METHOD=ENTER MRN0xRace MRN0xSES0 MRN0xGender MRN0xIdeology0 MRN0xMGRS0 MGRS0xGender MGRS0xRace MGRS0xSES0 MGRS0xIdeology0.

REGRESSION
  /MISSING LISTWISE
  /STATISTICS COEFF OUTS R ANOVA CHANGE ZPP
  /CRITERIA=PIN(.05) POUT(.10)
  /NOORIGIN 
  /DEPENDENT Risk_Rules
  /METHOD=ENTER Ideology0
  /METHOD=ENTER GenderCC RaceCC SES0
  /METHOD=ENTER MGRS0 MRN0
  /METHOD=ENTER MRN0xRace MRN0xSES0 MRN0xGender MRN0xIdeology0 MRN0xMGRS0 MGRS0xGender MGRS0xRace MGRS0xSES0 MGRS0xIdeology0.

REGRESSION
  /MISSING LISTWISE
  /STATISTICS COEFF OUTS R ANOVA CHANGE ZPP
  /CRITERIA=PIN(.05) POUT(.10)
  /NOORIGIN 
  /DEPENDENT Risk_Help
  /METHOD=ENTER Ideology0
  /METHOD=ENTER GenderCC RaceCC SES0
  /METHOD=ENTER MGRS0 MRN0
  /METHOD=ENTER MRN0xRace MRN0xSES0 MRN0xGender MRN0xIdeology0 MRN0xMGRS0 MGRS0xGender MGRS0xRace MGRS0xSES0 MGRS0xIdeology0.

*FOR MEN ONLY

USE ALL.
COMPUTE filter_$=(GenderCC=1).
VARIABLE LABELS filter_$ 'GenderCC=1 (FILTER)'.
VALUE LABELS filter_$ 0 'Not Selected' 1 'Selected'.
FORMATS filter_$ (f1.0).
FILTER BY filter_$.
EXECUTE.

REGRESSION
  /MISSING LISTWISE
  /STATISTICS COEFF OUTS R ANOVA CHANGE ZPP
  /CRITERIA=PIN(.05) POUT(.10)
  /NOORIGIN 
  /DEPENDENT Concern_Tot
  /METHOD=ENTER Ideology0
  /METHOD=ENTER RaceCC SES0
  /METHOD=ENTER MGRS0 MRN0
  /METHOD=ENTER MRN0xRace MRN0xSES0 MRN0xIdeology0 MRN0xMGRS0 MGRS0xRace MGRS0xSES0 MGRS0xIdeology0.

REGRESSION
  /MISSING LISTWISE
  /STATISTICS COEFF OUTS R ANOVA CHANGE ZPP
  /CRITERIA=PIN(.05) POUT(.10)
  /NOORIGIN 
  /DEPENDENT Finance_Tot
  /METHOD=ENTER Ideology0
  /METHOD=ENTER RaceCC SES0
  /METHOD=ENTER MGRS0 MRN0
  /METHOD=ENTER MRN0xRace MRN0xSES0 MRN0xIdeology0 MRN0xMGRS0 MGRS0xRace MGRS0xSES0 MGRS0xIdeology0.

REGRESSION
  /MISSING LISTWISE
  /STATISTICS COEFF OUTS R ANOVA CHANGE ZPP
  /CRITERIA=PIN(.05) POUT(.10)
  /NOORIGIN 
  /DEPENDENT Resource_Tot
  /METHOD=ENTER Ideology0
  /METHOD=ENTER RaceCC SES0
  /METHOD=ENTER MGRS0 MRN0
  /METHOD=ENTER MRN0xRace MRN0xSES0 MRN0xIdeology0 MRN0xMGRS0 MGRS0xRace MGRS0xSES0 MGRS0xIdeology0.

REGRESSION
  /MISSING LISTWISE
  /STATISTICS COEFF OUTS R ANOVA CHANGE ZPP
  /CRITERIA=PIN(.05) POUT(.10)
  /NOORIGIN 
  /DEPENDENT Psychology_Tot
  /METHOD=ENTER Ideology0
  /METHOD=ENTER RaceCC SES0
  /METHOD=ENTER MGRS0 MRN0
  /METHOD=ENTER MRN0xRace MRN0xSES0 MRN0xIdeology0 MRN0xMGRS0 MGRS0xRace MGRS0xSES0 MGRS0xIdeology0.

REGRESSION
  /MISSING LISTWISE
  /STATISTICS COEFF OUTS R ANOVA CHANGE ZPP
  /CRITERIA=PIN(.05) POUT(.10)
  /NOORIGIN 
  /DEPENDENT TrumpApproval
  /METHOD=ENTER Ideology0
  /METHOD=ENTER RaceCC SES0
  /METHOD=ENTER MGRS0 MRN0
  /METHOD=ENTER MRN0xRace MRN0xSES0 MRN0xIdeology0 MRN0xMGRS0 MGRS0xRace MGRS0xSES0 MGRS0xIdeology0.

REGRESSION
  /MISSING LISTWISE
  /STATISTICS COEFF OUTS R ANOVA CHANGE ZPP
  /CRITERIA=PIN(.05) POUT(.10)
  /NOORIGIN 
  /DEPENDENT TrumpX
  /METHOD=ENTER Ideology0
  /METHOD=ENTER RaceCC SES0
  /METHOD=ENTER MGRS0 MRN0
  /METHOD=ENTER MRN0xRace MRN0xSES0 MRN0xIdeology0 MRN0xMGRS0 MGRS0xRace MGRS0xSES0 MGRS0xIdeology0.

REGRESSION
  /MISSING LISTWISE
  /STATISTICS COEFF OUTS R ANOVA CHANGE ZPP
  /CRITERIA=PIN(.05) POUT(.10)
  /NOORIGIN 
  /DEPENDENT BidenX
  /METHOD=ENTER Ideology0
  /METHOD=ENTER RaceCC SES0
  /METHOD=ENTER MGRS0 MRN0
  /METHOD=ENTER MRN0xRace MRN0xSES0 MRN0xIdeology0 MRN0xMGRS0 MGRS0xRace MGRS0xSES0 MGRS0xIdeology0.

REGRESSION
  /MISSING LISTWISE
  /STATISTICS COEFF OUTS R ANOVA CHANGE ZPP
  /CRITERIA=PIN(.05) POUT(.10)
  /NOORIGIN 
  /DEPENDENT Pelosi
  /METHOD=ENTER Ideology0
  /METHOD=ENTER RaceCC SES0
  /METHOD=ENTER MGRS0 MRN0
  /METHOD=ENTER MRN0xRace MRN0xSES0 MRN0xIdeology0 MRN0xMGRS0 MGRS0xRace MGRS0xSES0 MGRS0xIdeology0.

REGRESSION
  /MISSING LISTWISE
  /STATISTICS COEFF OUTS R ANOVA CHANGE ZPP
  /CRITERIA=PIN(.05) POUT(.10)
  /NOORIGIN 
  /DEPENDENT McConnellX
  /METHOD=ENTER Ideology0
  /METHOD=ENTER RaceCC SES0
  /METHOD=ENTER MGRS0 MRN0
  /METHOD=ENTER MRN0xRace MRN0xSES0 MRN0xIdeology0 MRN0xMGRS0 MGRS0xRace MGRS0xSES0 MGRS0xIdeology0.

REGRESSION
  /MISSING LISTWISE
  /STATISTICS COEFF OUTS R ANOVA CHANGE ZPP
  /CRITERIA=PIN(.05) POUT(.10)
  /NOORIGIN 
  /DEPENDENT FauciX
  /METHOD=ENTER Ideology0
  /METHOD=ENTER RaceCC SES0
  /METHOD=ENTER MGRS0 MRN0
  /METHOD=ENTER MRN0xRace MRN0xSES0 MRN0xIdeology0 MRN0xMGRS0 MGRS0xRace MGRS0xSES0 MGRS0xIdeology0.

REGRESSION
  /MISSING LISTWISE
  /STATISTICS COEFF OUTS R ANOVA CHANGE ZPP
  /CRITERIA=PIN(.05) POUT(.10)
  /NOORIGIN 
  /DEPENDENT RepCongressX
  /METHOD=ENTER Ideology0
  /METHOD=ENTER RaceCC SES0
  /METHOD=ENTER MGRS0 MRN0
  /METHOD=ENTER MRN0xRace MRN0xSES0 MRN0xIdeology0 MRN0xMGRS0 MGRS0xRace MGRS0xSES0 MGRS0xIdeology0.

REGRESSION
  /MISSING LISTWISE
  /STATISTICS COEFF OUTS R ANOVA CHANGE ZPP
  /CRITERIA=PIN(.05) POUT(.10)
  /NOORIGIN 
  /DEPENDENT DemCongressX
  /METHOD=ENTER Ideology0
  /METHOD=ENTER RaceCC SES0
  /METHOD=ENTER MGRS0 MRN0
  /METHOD=ENTER MRN0xRace MRN0xSES0 MRN0xIdeology0 MRN0xMGRS0 MGRS0xRace MGRS0xSES0 MGRS0xIdeology0.

REGRESSION
  /MISSING LISTWISE
  /STATISTICS COEFF OUTS R ANOVA CHANGE ZPP
  /CRITERIA=PIN(.05) POUT(.10)
  /NOORIGIN 
  /DEPENDENT StateX
  /METHOD=ENTER Ideology0
  /METHOD=ENTER RaceCC SES0
  /METHOD=ENTER MGRS0 MRN0
  /METHOD=ENTER MRN0xRace MRN0xSES0 MRN0xIdeology0 MRN0xMGRS0 MGRS0xRace MGRS0xSES0 MGRS0xIdeology0.

REGRESSION
  /MISSING LISTWISE
  /STATISTICS COEFF OUTS R ANOVA CHANGE ZPP
  /CRITERIA=PIN(.05) POUT(.10)
  /NOORIGIN 
  /DEPENDENT Risk_Rules
  /METHOD=ENTER Ideology0
  /METHOD=ENTER RaceCC SES0
  /METHOD=ENTER MGRS0 MRN0
  /METHOD=ENTER MRN0xRace MRN0xSES0 MRN0xIdeology0 MRN0xMGRS0 MGRS0xRace MGRS0xSES0 MGRS0xIdeology0.

REGRESSION
  /MISSING LISTWISE
  /STATISTICS COEFF OUTS R ANOVA CHANGE ZPP
  /CRITERIA=PIN(.05) POUT(.10)
  /NOORIGIN 
  /DEPENDENT Risk_Help
  /METHOD=ENTER Ideology0
  /METHOD=ENTER RaceCC SES0
  /METHOD=ENTER MGRS0 MRN0
  /METHOD=ENTER MRN0xRace MRN0xSES0 MRN0xIdeology0 MRN0xMGRS0 MGRS0xRace MGRS0xSES0 MGRS0xIdeology0.

FILTER OFF.
USE ALL.
EXECUTE.

***Simple Slopes***

DESCRIPTIVES VARIABLES=MRN MGRS SES
  /STATISTICS=MEAN STDDEV MIN MAX.

COMPUTE MRN.High = MRN0 - .86575.
COMPUTE MRN.Low = MRN0 +.86575.

COMPUTE MGRS.High = MGRS0 - .64339.
COMPUTE MGRS.Low = MGRS0 + .64339.

COMPUTE SES.High = SES0 - 0.807.
COMPUTE SES.Low = SES0 + 0.807.

IF(RaceCC=1) Race.White=0.
IF(RaceCC=-1) Race.White=1.
IF(RaceCC=1) Race.Non=1.
IF(RaceCC=-1) Race.Non=0.

**MRN*Race on Personal Threat

UNIANOVA Concern_Tot WITH MRN0 Race.White GenderCC SES0 Party0
  /PRINT=ETASQ PARAMETER
  /DESIGN=MRN0 Race.White GenderCC SES0 Party0 
  MRN0*Race.White MRN0*GenderCC MRN0*SES0 MRN0*Party0.

UNIANOVA Concern_Tot WITH MRN0 Race.Non GenderCC SES0 Party0 
  /PRINT=ETASQ PARAMETER
  /DESIGN=MRN0 Race.Non GenderCC SES0 Party0 
  MRN0*Race.Non MRN0*GenderCC MRN0*SES0 MRN0*Party0.

UNIANOVA Concern_Tot WITH MRN.Low RaceCC GenderCC SES0 Party0
  /PRINT=ETASQ PARAMETER
  /DESIGN=MRN.Low RaceCC GenderCC SES0 Party0 
  MRN.Low*RaceCC MRN.Low*GenderCC MRN.Low*SES0 MRN.Low*Party0.

UNIANOVA Concern_Tot WITH MRN.High RaceCC GenderCC SES0 Party0
  /PRINT=ETASQ PARAMETER
  /DESIGN=MRN.High RaceCC GenderCC SES0 Party0 
  MRN.High*RaceCC MRN.High*GenderCC MRN.High*SES0 MRN.High*Party0.

**MRN*SES on Personal Threat

UNIANOVA Concern_Tot WITH MRN0 RaceCC GenderCC SES.Low Party0
  /PRINT=ETASQ PARAMETER
  /DESIGN=MRN0 RaceCC GenderCC SES.Low Party0
  MRN0*RaceCC MRN0*GenderCC MRN0*SES.Low MRN0*Party0.

UNIANOVA Concern_Tot WITH MRN0 RaceCC GenderCC SES.High Party0
  /PRINT=ETASQ PARAMETER
  /DESIGN=MRN0 RaceCC GenderCC SES.High Party0
  MRN0*RaceCC MRN0*GenderCC MRN0*SES.High MRN0*Party0.

UNIANOVA Concern_Tot WITH MRN.Low RaceCC GenderCC SES0 Party0
  /PRINT=ETASQ PARAMETER
  /DESIGN=MRN.Low RaceCC GenderCC SES0 Party0
  MRN.Low*RaceCC MRN.Low*GenderCC MRN.Low*SES0 MRN.Low*Party0.

UNIANOVA Concern_Tot WITH MRN.High RaceCC GenderCC SES0 Party0
  /PRINT=ETASQ PARAMETER
  /DESIGN=MRN.High RaceCC GenderCC SES0 Party0 
  MRN.High*RaceCC MRN.High*GenderCC MRN.High*SES0 MRN.High*Party0.

**MRN*SES on Financial

UNIANOVA Finance_Tot WITH MRN0 RaceCC GenderCC SES.Low Party0
  /PRINT=ETASQ PARAMETER
  /DESIGN=MRN0 RaceCC GenderCC SES.Low Party0
  MRN0*RaceCC MRN0*GenderCC MRN0*SES.Low MRN0*Party0.

UNIANOVA Finance_Tot WITH MRN0 RaceCC GenderCC SES.High Party0
  /PRINT=ETASQ PARAMETER
  /DESIGN=MRN0 RaceCC GenderCC SES.High Party0
  MRN0*RaceCC MRN0*GenderCC MRN0*SES.High MRN0*Party0.

UNIANOVA Finance_Tot WITH MRN.Low RaceCC GenderCC SES0 Party0
  /PRINT=ETASQ PARAMETER
  /DESIGN=MRN.Low RaceCC GenderCC SES0 Party0
  MRN.Low*RaceCC MRN.Low*GenderCC MRN.Low*SES0 MRN.Low*Party0.

UNIANOVA Finance_Tot WITH MRN.High RaceCC GenderCC SES0 Party0
  /PRINT=ETASQ PARAMETER
  /DESIGN=MRN.High RaceCC GenderCC SES0 Party0 
  MRN.High*RaceCC MRN.High*GenderCC MRN.High*SES0 MRN.High*Party0.

**Simple Slopes including MGRS
    
**MRN*Race on Personal Threat

UNIANOVA Concern_Tot WITH MRN0 Race.White GenderCC SES0 Party0 MGRS0
  /PRINT=ETASQ PARAMETER
  /DESIGN=MRN0 Race.White GenderCC SES0 Party0 MGRS0
  MRN0*Race.White MRN0*GenderCC MRN0*SES0 MRN0*Party0 MRN0*MGRS0 MGRS0*GenderCC MGRS0*Race.White MGRS0*SES0 MGRS0*Party0.

UNIANOVA Concern_Tot WITH MRN0 Race.Non GenderCC SES0 Party0 MGRS0
  /PRINT=ETASQ PARAMETER
  /DESIGN=MRN0 Race.Non GenderCC SES0 Party0 MGRS0
  MRN0*Race.Non MRN0*GenderCC MRN0*SES0 MRN0*Party0 MRN0*MGRS0 MGRS0*GenderCC MGRS0*Race.Non MGRS0*SES0 MGRS0*Party0.

UNIANOVA Concern_Tot WITH MRN.Low RaceCC GenderCC SES0 Party0 MGRS0
  /PRINT=ETASQ PARAMETER
  /DESIGN=MRN.Low RaceCC GenderCC SES0 Party0 MGRS0
  MRN.Low*RaceCC MRN.Low*GenderCC MRN.Low*SES0 MRN.Low*Party0 MRN.Low*MGRS0 MGRS0*GenderCC MGRS0*RaceCC MGRS0*SES0 MGRS0*Party0.

UNIANOVA Concern_Tot WITH MRN.High RaceCC GenderCC SES0 Party0 MGRS0
  /PRINT=ETASQ PARAMETER
  /DESIGN=MRN.High RaceCC GenderCC SES0 Party0 MGRS0
  MRN.High*RaceCC MRN.High*GenderCC MRN.High*SES0 MRN.High*Party0 MRN.High*MGRS0 MGRS0*GenderCC MGRS0*RaceCC MGRS0*SES0 MGRS0*Party0.

**MRN*MGRS on Personal Threat

UNIANOVA Concern_Tot WITH MRN.Low RaceCC GenderCC SES0 Party0 MGRS0
  /PRINT=ETASQ PARAMETER
  /DESIGN=MRN.Low RaceCC GenderCC SES0 Party0 MGRS0
  MRN.Low*RaceCC MRN.Low*GenderCC MRN.Low*SES0 MRN.Low*Party0 MRN.Low*MGRS0 MGRS0*GenderCC MGRS0*RaceCC MGRS0*SES0 MGRS0*Party0.

UNIANOVA Concern_Tot WITH MRN.High RaceCC GenderCC SES0 Party0 MGRS0
  /PRINT=ETASQ PARAMETER
  /DESIGN=MRN.High RaceCC GenderCC SES0 Party0 MGRS0
  MRN.High*RaceCC MRN.High*GenderCC MRN.High*SES0 MRN.High*Party0 MRN.High*MGRS0 MGRS0*GenderCC MGRS0*RaceCC MGRS0*SES0 MGRS0*Party0.

UNIANOVA Concern_Tot WITH MRN0 RaceCC GenderCC SES0 Party0 MGRS.Low
  /PRINT=ETASQ PARAMETER
  /DESIGN=MRN0 RaceCC GenderCC SES0 Party0 MGRS.Low
  MRN0*RaceCC MRN0*GenderCC MRN0*SES0 MRN0*Party0 MRN0*MGRS.Low MGRS.Low*GenderCC MGRS.Low*RaceCC MGRS.Low*SES0 MGRS.Low*Party0.

UNIANOVA Concern_Tot WITH MRN0 RaceCC GenderCC SES0 Party0 MGRS.High
  /PRINT=ETASQ PARAMETER
  /DESIGN=MRN0 RaceCC GenderCC SES0 Party0 MGRS.High
  MRN0*RaceCC MRN0*GenderCC MRN0*SES0 MRN0*Party0 MRN0*MGRS.High MGRS.High*GenderCC MGRS.High*RaceCC MGRS.High*SES0 MGRS.High*Party0.


**Simple Slopes that emerge in analyses including IDEOLOGY
    
IF (GenderCC=1) Male = 0. 
IF (GenderCC=-1) Male= 1. 
IF (GenderCC= 1) Female = 1.
IF (GenderCC=-1) Female = 0.

*HM*Gender on Democratic Congress (without Precarious Masculinity)
    
UNIANOVA DemCongressX WITH MRN0 RaceCC Male SES0 Ideology0
  /PRINT=ETASQ PARAMETER
  /DESIGN=MRN0 RaceCC Male SES0 Ideology0 
  MRN0*RaceCC MRN0*Male MRN0*SES0 MRN0*Ideology0.

UNIANOVA DemCongressX WITH MRN0 RaceCC Female SES0 Ideology0
  /PRINT=ETASQ PARAMETER
  /DESIGN=MRN0 RaceCC Female SES0 Ideology0 
  MRN0*RaceCC MRN0*Female MRN0*SES0 MRN0*Ideology0.

UNIANOVA DemCongressX WITH MRN.Low RaceCC GenderCC SES0 Ideology0
  /PRINT=ETASQ PARAMETER
  /DESIGN=MRN.Low RaceCC GenderCC SES0 Ideology0 
  MRN.Low*RaceCC MRN.Low*GenderCC MRN.Low*SES0 MRN.Low*Ideology0.

UNIANOVA DemCongressX WITH MRN.High RaceCC GenderCC SES0 Ideology0
  /PRINT=ETASQ PARAMETER
  /DESIGN=MRN.High RaceCC GenderCC SES0 Ideology0 
  MRN.High*RaceCC MRN.High*GenderCC MRN.High*SES0 MRN.High*Ideology0.

*HM*Gender on State Leaders (without Precarious Masculinity) 

UNIANOVA StateX WITH MRN0 RaceCC Male SES0 Ideology0
  /PRINT=ETASQ PARAMETER
  /DESIGN=MRN0 RaceCC Male SES0 Ideology0 
  MRN0*RaceCC MRN0*Male MRN0*SES0 MRN0*Ideology0.

UNIANOVA StateX WITH MRN0 RaceCC Female SES0 Ideology0
  /PRINT=ETASQ PARAMETER
  /DESIGN=MRN0 RaceCC Female SES0 Ideology0 
  MRN0*RaceCC MRN0*Female MRN0*SES0 MRN0*Ideology0.

UNIANOVA StateX WITH MRN.Low RaceCC GenderCC SES0 Ideology0
  /PRINT=ETASQ PARAMETER
  /DESIGN=MRN.Low RaceCC GenderCC SES0 Ideology0 
  MRN.Low*RaceCC MRN.Low*GenderCC MRN.Low*SES0 MRN.Low*Ideology0.

UNIANOVA StateX WITH MRN.High RaceCC GenderCC SES0 Ideology0
  /PRINT=ETASQ PARAMETER
  /DESIGN=MRN.High RaceCC GenderCC SES0 Ideology0 
  MRN.High*RaceCC MRN.High*GenderCC MRN.High*SES0 MRN.High*Ideology0.
